# Supplementary material for: Gene Network and Pathway Analysis of Mice with Conditional Ablation of Dicer in Post-Mitotic Neurons
Source: PLoS One. 2012 Aug 27;7(8):e44060. doi: 10.1371/journal.pone.0044060 (PMC3428293; doi:10.1371/journal.pone.0044060)
Supplement: Table S1 — List of significantly affected genes in the cortex of adult Dicer cKO compared to control mice. (XLSX) [file pone.0044060.s004.xlsx]

## Sheet: fdr0.25
Table S1	List of significantly ¹ affected genes in the cortex of adult Dicer cKO compared to control mice.
RefSeq	Gene Symbol	Gene_assignment	Fold-Change ² (cKO vs. Ctrl)	Ratio(cKO vs. Ctrl)	p-value(cKO vs. Ctrl)
NM_153163	Cadps2	NM_153163 // Cadps2 // Ca2+-dependent activator protein for secretion 2 // 6 A3.	-1.40919	0.709629	4.62794e-06
NM_001081263	Slc44a5	NM_001081263 // Slc44a5 // solute carrier family 44, member 5 // 3 H3-H4|3 // 24	2.44015	2.44015	1.23177e-05
NM_009047	Rem1	NM_009047 // Rem1 // rad and gem related GTP binding protein 1 // 2|2 H2 // 1970	-1.15515	0.865687	1.6736e-05
NM_133798	Exd2	NM_133798 // Exd2 // exonuclease 3'-5' domain containing 2 // 12 C3|12 // 97827	-1.67585	0.596711	1.9902e-05
NM_022012	Map3k11	NM_022012 // Map3k11 // mitogen-activated protein kinase kinase kinase 11 // 19	1.29361	1.29361	1.99148e-05
NM_172413	Rap2c	NM_172413 // Rap2c // RAP2C, member of RAS oncogene family // X A5|X // 72065 //	1.43697	1.43697	3.68816e-05
NM_133187	Fam198b	NM_133187 // Fam198b // family with sequence similarity 198, member B // 3 E3|3	-1.99737	0.500657	5.77417e-05
NM_023215	2500003M10Rik	NM_023215 // 2500003M10Rik // RIKEN cDNA 2500003M10 gene // 3|3 F2 // 66511 ///	-1.2208	0.819135	6.1901e-05
NM_009229	Sntb2	NM_009229 // Sntb2 // syntrophin, basic 2 // 8 D3|8 52.0 cM // 20650 /// ENSMUST	2.04641	2.04641	6.48699e-05
NM_001161536	Islr2	NM_001161536 // Islr2 // immunoglobulin superfamily containing leucine-rich repe	2.33067	2.33067	7.69305e-05
NM_207680	Bcl2l11	NM_207680 // Bcl2l11 // BCL2-like 11 (apoptosis facilitator) // 2|2 F3-G1 // 121	1.94222	1.94222	8.82795e-05
NM_001007573	Maneal	NM_001007573 // Maneal // mannosidase, endo-alpha-like // 4 D2.2|4 // 215090 ///	-1.2724	0.785917	8.96443e-05
NM_001025192	Cxadr	NM_001025192 // Cxadr // coxsackie virus and adenovirus receptor // 16|16 C // 1	2.01404	2.01404	9.14798e-05
NM_133202	Trhr2	NM_133202 // Trhr2 // thyrotropin releasing hormone receptor 2 // 8 E1|8 // 1707	-2.03542	0.4913	9.15618e-05
NM_172381	AI314180	NM_172381 // AI314180 // expressed sequence AI314180 // 4 B3|4 // 230249 /// ENS	1.35055	1.35055	9.38183e-05
BC099546	1700020N01Rik	BC099546 // 1700020N01Rik // RIKEN cDNA 1700020N01 gene // 10 A3|10 // 67692 ///	1.20937	1.20937	0.000106437
NM_031166	Id4	NM_031166 // Id4 // inhibitor of DNA binding 4 // 13 B|13 31.0 cM // 15904 /// E	1.54483	1.54483	0.000110555
NM_023331	Mrpl46	NM_023331 // Mrpl46 // mitochondrial ribosomal protein L46 // 7 D3|7 // 67308 //	-1.87379	0.533679	0.000118049
NM_029742	Klhdc10	NM_029742 // Klhdc10 // kelch domain containing 10 // 6|6 A3 // 76788 /// ENSMUS	1.52788	1.52788	0.000120483
NM_172659	Slc2a6	NM_172659 // Slc2a6 // solute carrier family 2 (facilitated glucose transporter)	-1.40465	0.71192	0.000129443
NM_001003910	BC030307	NM_001003910 // BC030307 // cDNA sequence BC030307 // 10 C1|10 45.0 cM // 103220	-1.13032	0.884707	0.000132077
NM_001134399	Megf11	NM_001134399 // Megf11 // multiple EGF-like-domains 11 // 9 C|9 // 214058 /// NM	-1.54951	0.645365	0.000136817
NM_011976	Sema4g	NM_011976 // Sema4g // sema domain, immunoglobulin domain (Ig), transmembrane do	1.21617	1.21617	0.00013783
NM_026130	Srpr	NM_026130 // Srpr // signal recognition particle receptor ('docking protein') //	1.53286	1.53286	0.000138233
NM_013549	Hist2h2aa1	NM_013549 // Hist2h2aa1 // histone cluster 2, H2aa1 // 3 F1-F2|3 45.2 cM // 1526	1.18384	1.18384	0.00014299
NM_001159948	Als2	NM_001159948 // Als2 // amyotrophic lateral sclerosis 2 (juvenile) homolog (huma	2.33304	2.33304	0.000146999
NM_173030	Galnt13	NM_173030 // Galnt13 // UDP-N-acetyl-alpha-D-galactosamine:polypeptide N-acetylg	-1.34603	0.742928	0.000147151
NM_001161536	Islr2	NM_001161536 // Islr2 // immunoglobulin superfamily containing leucine-rich repe	2.27939	2.27939	0.000157564
NM_172858	Pak7	NM_172858 // Pak7 // p21 protein (Cdc42/Rac)-activated kinase 7 // 2 F3|2 // 241	-1.63685	0.61093	0.000165261
NM_026450	Zfp169	NM_026450 // Zfp169 // zinc finger protein 169 // 13 A5|13 // 67911 /// NM_00116	1.27114	1.27114	0.000211426
NM_001008785	Kbtbd8	NM_001008785 // Kbtbd8 // kelch repeat and BTB (POZ) domain containing 8 // 6 D2	1.63825	1.63825	0.000216278
NM_030143	Ddit4l	NM_030143 // Ddit4l // DNA-damage-inducible transcript 4-like // 3 G3|3 // 73284	-3.65444	0.27364	0.000240869
NM_010408	Hcn1	NM_010408 // Hcn1 // hyperpolarization-activated, cyclic nucleotide-gated K+ 1 /	-1.29788	0.770485	0.000256294
NM_133207	Kcnh7	NM_133207 // Kcnh7 // potassium voltage-gated channel, subfamily H (eag-related)	-1.50008	0.666633	0.000291052
NM_029881	Tmem200a	NM_029881 // Tmem200a // transmembrane protein 200A // 10 A4|10 // 77220 /// ENS	-1.67207	0.59806	0.000297112
NM_138668	Ufsp2	NM_138668 // Ufsp2 // UFM1-specific peptidase 2 // 8 B1.1|8 // 192169 /// ENSMUS	-1.56314	0.639739	0.000313088
NM_172739	Grlf1	NM_172739 // Grlf1 // glucocorticoid receptor DNA binding factor 1 // 7 A2|7 //	-1.15128	0.868599	0.000315155
BC027409	2310030G06Rik	BC027409 // 2310030G06Rik // RIKEN cDNA 2310030G06 gene // 9 A5.3|9 // 66952 ///	-1.47771	0.676724	0.000316219
BC147528	1700018B08Rik	BC147528 // 1700018B08Rik // RIKEN cDNA 1700018B08 gene // 8 E1|8 // 76405 /// N	-1.13145	0.883825	0.000317518
NM_057173	Lmo1	NM_057173 // Lmo1 // LIM domain only 1 // 7 E3|7 51.5 cM // 109594 /// ENSMUST00	-1.40133	0.713607	0.000326192
NM_009152	Sema3a	NM_009152 // Sema3a // sema domain, immunoglobulin domain (Ig), short basic doma	-1.44997	0.689669	0.00033114
NM_172569	Unk	NM_172569 // Unk // unkempt homolog (Drosophila) // 11 E2|11 // 217331 /// ENSMU	1.36155	1.36155	0.000347719
NM_001081077	Cwf19l1	NM_001081077 // Cwf19l1 // CWF19-like 1, cell cycle control (S. pombe) // 19|19	1.32473	1.32473	0.000350772
NM_011356	Frzb	NM_011356 // Frzb // frizzled-related protein // 2 C3|2 49.75 cM // 20378 /// EN	-4.3497	0.229901	0.000375049
NM_207278	Tigd4	NM_207278 // Tigd4 // tigger transposable element derived 4 // 3 F1|3 // 403175	1.21257	1.21257	0.000394541
NM_199065	Slitrk1	NM_199065 // Slitrk1 // SLIT and NTRK-like family, member 1 // 14 E3|14 // 76965	-1.33705	0.747917	0.000396421
NM_144865	Reep2	NM_144865 // Reep2 // receptor accessory protein 2 // 18 B1|18 // 225362 /// ENS	-1.81352	0.551414	0.000396814
NM_145400	Ube4a	NM_145400 // Ube4a // ubiquitination factor E4A, UFD2 homolog (S. cerevisiae) //	1.38355	1.38355	0.000418847
NM_011829	Impdh1	NM_011829 // Impdh1 // inosine 5'-phosphate dehydrogenase 1 // 6|6 A3 // 23917 /	-1.32092	0.75705	0.000440329
NM_053103	Entpd7	NM_053103 // Entpd7 // ectonucleoside triphosphate diphosphohydrolase 7 // 19|19	1.58705	1.58705	0.000462068
NM_197987	Trim37	NM_197987 // Trim37 // tripartite motif-containing 37 // 11 C|11 // 68729 /// EN	-1.32003	0.757557	0.000467577
NM_183358	Gadd45gip1	NM_183358 // Gadd45gip1 // growth arrest and DNA-damage-inducible, gamma interac	-1.28478	0.778341	0.000468442
NM_144918	Smyd5	NM_144918 // Smyd5 // SET and MYND domain containing 5 // 6 C3|6 35.61 cM // 232	-1.72628	0.579281	0.000470601
NM_029624	Lmf1	NM_029624 // Lmf1 // lipase maturation factor 1 // 17 A3.3|17 11.5 cM // 76483 /	-1.24409	0.8038	0.000495414
NM_019535	Sh3gl2	NM_019535 // Sh3gl2 // SH3-domain GRB2-like 2 // 4 C4|4 41.6 cM // 20404 /// ENS	-1.27386	0.785015	0.000514723
NM_027946	Dcaf7	NM_027946 // Dcaf7 // DDB1 and CUL4 associated factor 7 // 11 E1|11 // 71833 ///	1.31831	1.31831	0.000517719
NM_010922	Mrpl40	NM_010922 // Mrpl40 // mitochondrial ribosomal protein L40 // 16 A3|16 11.95 cM	-1.48008	0.675638	0.000534431
NM_008211	H3f3b	NM_008211 // H3f3b // H3 histone, family 3B // 11 E2|11 // 15081 /// BC037730 //	1.56527	1.56527	0.000540836
NM_007872	Dnmt3a	NM_007872 // Dnmt3a // DNA methyltransferase 3A // 12|12 A2-A3 // 13435 /// NM_1	2.41483	2.41483	0.000556277
NM_180600	Ube2q2	NM_180600 // Ube2q2 // ubiquitin-conjugating enzyme E2Q (putative) 2 // 9 B|9 //	-1.39982	0.714375	0.000564405
NM_028074	Ddx42	NM_028074 // Ddx42 // DEAD (Asp-Glu-Ala-Asp) box polypeptide 42 // 11 E1|11 // 7	1.2392	1.2392	0.000567089
NM_023328	Agtpbp1	NM_023328 // Agtpbp1 // ATP/GTP binding protein 1 // 13 B2|13 37.0 cM // 67269 /	-1.32749	0.7533	0.000576813
NM_028774	Rnf6	NM_028774 // Rnf6 // ring finger protein (C3H2C3 type) 6 // 5 G3|5 // 74132 ///	-1.24923	0.800491	0.000581555
NM_001145978	Parp4	NM_001145978 // Parp4 // poly (ADP-ribose) polymerase family, member 4 // 14 C3|	-1.58671	0.630235	0.000584497
NM_145419	Hkdc1	NM_145419 // Hkdc1 // hexokinase domain containing 1 // 10 B4|10 // 216019 /// E	-2.51694	0.397308	0.000584881
NM_172812	Htr2a	NM_172812 // Htr2a // 5-hydroxytryptamine (serotonin) receptor 2A // 14 D2|14 41	-1.86421	0.53642	0.000591847
NM_146171	Ncapd2	NM_146171 // Ncapd2 // non-SMC condensin I complex, subunit D2 // 6|6 F2 // 6829	1.22917	1.22917	0.000599898
NM_172624	Dpp9	NM_172624 // Dpp9 // dipeptidylpeptidase 9 // 17 D|17 // 224897 /// ENSMUST00000	-1.98745	0.503158	0.000601952
NM_019519	Rabggta	NM_019519 // Rabggta // Rab geranylgeranyl transferase, a subunit // 14 C3|14 20	-1.43249	0.698087	0.000603439
NM_011012	Oprl1	NM_011012 // Oprl1 // opioid receptor-like 1 // 2 H2-4|2 110.0 cM // 18389 /// E	1.51313	1.51313	0.000611116
NM_153574	Fam13a	NM_153574 // Fam13a // family with sequence similarity 13, member A // 6 B3|6 //	1.22392	1.22392	0.000617956
NM_011701	Vim	NM_011701 // Vim // vimentin // 2 A2|2 7.0 cM // 22352 /// ENSMUST00000028062 //	1.41604	1.41604	0.000647021
NM_178143	Prkaa2	NM_178143 // Prkaa2 // protein kinase, AMP-activated, alpha 2 catalytic subunit	1.47345	1.47345	0.00067521
NM_183037	Trim46	NM_183037 // Trim46 // tripartite motif-containing 46 // 3 F1|3 // 360213 /// NM	-1.35286	0.739174	0.000676078
NM_001025381	Gpr17	NM_001025381 // Gpr17 // G protein-coupled receptor 17 // 18 B1|18 // 574402 ///	-1.39287	0.717944	0.0006818
NM_153198	Hbp1	NM_153198 // Hbp1 // high mobility group box transcription factor 1 // 12 A3|12	1.71301	1.71301	0.000709716
NM_026646	Slc25a22	NM_026646 // Slc25a22 // solute carrier family 25 (mitochondrial carrier, glutam	-1.6427	0.608755	0.000710872
NM_010561	Ilf3	NM_010561 // Ilf3 // interleukin enhancer binding factor 3 // 9 A4-A5|9 4.0 cM /	1.27841	1.27841	0.000720478
NM_138667	Tab2	NM_138667 // Tab2 // TGF-beta activated kinase 1/MAP3K7 binding protein 2 // 10	1.83792	1.83792	0.000722956
NM_008309	Htr1d	NM_008309 // Htr1d // 5-hydroxytryptamine (serotonin) receptor 1D // 4 D3|4 66.0	1.22106	1.22106	0.000725028
NR_027915	1700120K04Rik	NR_027915 // 1700120K04Rik // RIKEN cDNA 1700120K04 gene // 7 F3|7 // 68232 ///	1.29898	1.29898	0.000740972
NM_028862	Rnf145	NM_028862 // Rnf145 // ring finger protein 145 // 11 B1.1|11 // 74315 /// NM_001	1.1552	1.1552	0.000774426
NM_001024851	Ankrd34a	NM_001024851 // Ankrd34a // ankyrin repeat domain 34A // 3 F2.1|3 // 545554 ///	-1.49793	0.667587	0.00078433
NM_172790	Ankrd52	NM_172790 // Ankrd52 // ankyrin repeat domain 52 // 10 D3|10 // 237615 /// ENSMU	2.69736	2.69736	0.000792867
NM_009211	Smarcc1	NM_009211 // Smarcc1 // SWI/SNF related, matrix associated, actin dependent regu	1.09933	1.09933	0.000804459
NM_133891	Slc44a1	NM_133891 // Slc44a1 // solute carrier family 44, member 1 // 4 B2|4 // 100434 /	1.27036	1.27036	0.000815271
NM_019779	Cyp11a1	NM_019779 // Cyp11a1 // cytochrome P450, family 11, subfamily a, polypeptide 1 /	-1.77783	0.562485	0.00081803
NM_001160370	A830018L16Rik	NM_001160370 // A830018L16Rik // RIKEN cDNA A830018L16 gene // 1 A2|1 // 320492	-1.19833	0.834494	0.0008458
NM_013514	Epb4.9	NM_013514 // Epb4.9 // erythrocyte protein band 4.9 // 14 D2|14 38.0 cM // 13829	-1.58202	0.632103	0.000852789
NM_009145	Nptn	NM_009145 // Nptn // neuroplastin // 9 B|9 // 20320 /// ENSMUST00000034887 // Np	-1.10028	0.908858	0.000853618
NM_025368	Josd2	NM_025368 // Josd2 // Josephin domain containing 2 // 7|7 B2 // 66124 /// ENSMUS	-1.19328	0.838027	0.000875581
NM_011246	Rasgrp1	NM_011246 // Rasgrp1 // RAS guanyl releasing protein 1 // 2 E5|2 65.0 cM // 1941	-1.19178	0.839079	0.000883407
NM_001014390	Dyrk2	NM_001014390 // Dyrk2 // dual-specificity tyrosine-(Y)-phosphorylation regulated	1.25966	1.25966	0.000909792
NM_028906	Dpp8	NM_028906 // Dpp8 // dipeptidylpeptidase 8 // 9|9 D // 74388 /// ENSMUST00000034	-1.1475	0.87146	0.000934146
NM_177041	Flad1	NM_177041 // Flad1 // RFad1, flavin adenine dinucleotide synthetase, homolog (ye	-1.29713	0.770932	0.000940954
NM_029103	Manf	NM_029103 // Manf // mesencephalic astrocyte-derived neurotrophic factor // 9 F1	-1.29497	0.772221	0.000959718
NM_198652	Hjurp	NM_198652 // Hjurp // Holliday junction recognition protein // 1 D|1 // 381280 /	4.02257	4.02257	0.00098259
NM_178379	Cox10	NM_178379 // Cox10 // COX10 homolog, cytochrome c oxidase assembly protein, heme	-1.20277	0.831411	0.000989834
NM_007984	Fscn1	NM_007984 // Fscn1 // fascin homolog 1, actin bundling protein (Strongylocentrot	-1.3838	0.722646	0.000993746
NM_031373	Ogfr	NM_031373 // Ogfr // opioid growth factor receptor // 2 H4|2 // 72075 /// ENSMUS	1.37932	1.37932	0.00100748
NM_009285	Stc1	NM_009285 // Stc1 // stanniocalcin 1 // 14 D2|14 // 20855 /// NM_008503 // Rps2	3.54107	3.54107	0.00100895
NM_001177648	Fnbp1	NM_001177648 // Fnbp1 // formin binding protein 1 // 2 B|2 // 14269 /// NM_00103	1.42999	1.42999	0.00100944
NM_009294	Stx4a	NM_009294 // Stx4a // syntaxin 4A (placental) // 7|7 F4 // 20909 /// ENSMUST0000	-1.79973	0.55564	0.00102515
NM_133786	Smc4	NM_133786 // Smc4 // structural maintenance of chromosomes 4 // 3|3 E2 // 70099	1.43077	1.43077	0.00102765
NM_029081	5730419I09Rik	NM_029081 // 5730419I09Rik // RIKEN cDNA 5730419I09 gene // 6|6 G2 // 74741 ///	-1.25481	0.796934	0.00103026
NM_023637	Sars2	NM_023637 // Sars2 // seryl-aminoacyl-tRNA synthetase 2 // 7 A3|7 9.5 cM // 7198	-1.29466	0.772404	0.00106515
NM_008702	Nlk	NM_008702 // Nlk // nemo like kinase // 11 B5|11 // 18099 /// NM_027181 // Pin4	-1.21371	0.823918	0.00106684
NM_016900	Cav2	NM_016900 // Cav2 // caveolin 2 // 6|6 A2 // 12390 /// ENSMUST00000000058 // Cav	1.57718	1.57718	0.00109722
NM_025745	Erlec1	NM_025745 // Erlec1 // endoplasmic reticulum lectin 1 // 11 A4|11 // 66753 /// E	1.30989	1.30989	0.00109743
NM_172307	Mbtps2	NM_172307 // Mbtps2 // membrane-bound transcription factor peptidase, site 2 //	1.30296	1.30296	0.00109956
NM_198001	1110008P14Rik	NM_198001 // 1110008P14Rik // RIKEN cDNA 1110008P14 gene // 2 B|2 // 73737 /// E	-2.30943	0.433008	0.00111085
NR_027670	Pum2	NR_027670 // Pum2 // pumilio 2 (Drosophila) // 12 A1.3|12 // 80913 /// NM_030723	1.08151	1.08151	0.00112781
NM_176846	Exph5	NM_176846 // Exph5 // exophilin 5 // 9 A5.3|9 // 320051 /// ENSMUST00000051014 /	-2.12305	0.47102	0.00113247
NM_008923	Prkar1b	NM_008923 // Prkar1b // protein kinase, cAMP dependent regulatory, type I beta /	-1.52998	0.653603	0.00115316
NM_207682	Kif1b	NM_207682 // Kif1b // kinesin family member 1B // 4 E|4 70.9 cM // 16561 /// NM_	1.20811	1.20811	0.00118522
NM_008514	Lrp6	NM_008514 // Lrp6 // low density lipoprotein receptor-related protein 6 // 6 G1|	1.30443	1.30443	0.00118983
NM_013854	Abcf1	NM_013854 // Abcf1 // ATP-binding cassette, sub-family F (GCN20), member 1 // 17	-1.34389	0.744109	0.00120395
NR_015605	2900052N01Rik	NR_015605 // 2900052N01Rik // RIKEN cDNA 2900052N01 gene // 9 A5.3|9 // 73040 //	3.37102	3.37102	0.00120814
NM_024273	4930455C21Rik	NM_024273 // 4930455C21Rik // RIKEN cDNA 4930455C21 gene // 16 B4|16 // 76916 //	-1.8044	0.554201	0.00122829
NM_010717	Limk1	NM_010717 // Limk1 // LIM-domain containing, protein kinase // 5 G2|5 75.0 cM //	-1.55897	0.641447	0.0012351
NM_175465	Sestd1	NM_175465 // Sestd1 // SEC14 and spectrin domains 1 // 2 C3|2 // 228071 /// ENSM	1.65967	1.65967	0.00124112
NM_010375	Gzmg	NM_010375 // Gzmg // granzyme G // 14 C3|14 20.5 cM // 14944 /// NM_010373 // Gz	-1.07114	0.933583	0.00124521
NM_026170	Ergic1	NM_026170 // Ergic1 // endoplasmic reticulum-golgi intermediate compartment (ERG	-1.29611	0.77154	0.00124595
NM_011244	Rarg	NM_011244 // Rarg // retinoic acid receptor, gamma // 15 E-F3|15 57.4 cM // 1941	1.24657	1.24657	0.00125991
NM_007728	Coch	NM_007728 // Coch // coagulation factor C homolog (Limulus polyphemus) // 12 C1|	-1.9852	0.503728	0.00127515
NM_028360	Ttc19	NM_028360 // Ttc19 // tetratricopeptide repeat domain 19 // 11 B2|11 // 72795 //	-1.2501	0.799934	0.00129113
NM_019648	Metap2	NM_019648 // Metap2 // methionine aminopeptidase 2 // 10 C2|10 // 56307 /// ENSM	1.27264	1.27264	0.00129128
NM_146100	Ina	NM_146100 // Ina // internexin neuronal intermediate filament protein, alpha //	-1.32603	0.75413	0.00130335
NM_009214	Sms	NM_009214 // Sms // spermine synthase // X F4|X 65.45 cM // 20603 /// BC058688 /	-1.14609	0.87253	0.00132212
NM_016859	Bysl	NM_016859 // Bysl // bystin-like // 17 C|17 22.5 cM // 53414 /// ENSMUST00000024	-1.60465	0.62319	0.0013223
NM_010073	Dpm2	NM_010073 // Dpm2 // dolichol-phosphate (beta-D) mannosyltransferase 2 // 2 B|2	-1.46698	0.681671	0.00132311
NM_172473	Hace1	NM_172473 // Hace1 // HECT domain and ankyrin repeat containing, E3 ubiquitin pr	-1.25821	0.794783	0.00133205
NM_001177841	Otub2	NM_001177841 // Otub2 // OTU domain, ubiquitin aldehyde binding 2 // 12 E|12 //	-1.5951	0.626919	0.0013336
NM_170673	Cpne9	NM_170673 // Cpne9 // copine family member IX // 6 E3|6 // 211232 /// ENSMUST000	-2.07655	0.481567	0.00133936
NM_021432	Nap1l5	NM_021432 // Nap1l5 // nucleosome assembly protein 1-like 5 // 6|6 C1 // 58243 /	1.73057	1.73057	0.00134256
NM_010937	Nras	NM_010937 // Nras // neuroblastoma ras oncogene // 3 F2.2|3 48.5 cM // 18176 ///	1.39774	1.39774	0.00134717
NM_001167775	Rbm10	NM_001167775 // Rbm10 // RNA binding motif protein 10 // X A1.3|X // 236732 ///	-1.46421	0.682964	0.00134809
NM_001077265	Hnrnpd	NM_001077265 // Hnrnpd // heterogeneous nuclear ribonucleoprotein D // 5|5 E3 //	1.29232	1.29232	0.00136302
NM_182808	Fam19a1	NM_182808 // Fam19a1 // family with sequence similarity 19, member A1 // 6 D3|6	-1.97565	0.506163	0.00140776
NM_001081423	Ttll5	NM_001081423 // Ttll5 // tubulin tyrosine ligase-like family, member 5 // 12|12	-1.30844	0.764268	0.00143124
NM_026028	Ccdc77	NM_026028 // Ccdc77 // coiled-coil domain containing 77 // 6 F1|6 // 67200 /// E	1.25748	1.25748	0.00147762
NM_031874	Rab3d	NM_031874 // Rab3d // RAB3D, member RAS oncogene family // 9|9 A2-A3 // 19340 //	1.88903	1.88903	0.00148054
NM_017395	Rfx5	NM_017395 // Rfx5 // regulatory factor X, 5 (influences HLA class II expression)	1.42384	1.42384	0.00148861
NM_010500	Ier5	NM_010500 // Ier5 // immediate early response 5 // 1 G3|1 81.5 cM // 15939 /// E	-1.44571	0.691702	0.0014895
NM_054051	Pip4k2b	NM_054051 // Pip4k2b // phosphatidylinositol-5-phosphate 4-kinase, type II, beta	-1.46855	0.680942	0.00150794
NM_001024474	Diras2	NM_001024474 // Diras2 // DIRAS family, GTP-binding RAS-like 2 // 13 A5|13 // 68	-1.56669	0.638288	0.0015132
NM_178678	Lrrtm3	NM_178678 // Lrrtm3 // leucine rich repeat transmembrane neuronal 3 // 10 B4|10	-1.51397	0.660515	0.00153007
NM_019588	Plce1	NM_019588 // Plce1 // phospholipase C, epsilon 1 // 19 D1|19 // 74055 /// ENSMUS	1.68549	1.68549	0.00153246
NM_030261	Sesn3	NM_030261 // Sesn3 // sestrin 3 // 9|9 A3 // 75747 /// ENSMUST00000034507 // Ses	1.35457	1.35457	0.00153869
NM_028850	Chic2	NM_028850 // Chic2 // cysteine-rich hydrophobic domain 2 // 5|5 D // 74277 /// E	1.32737	1.32737	0.00154037
NM_021310	Jmy	NM_021310 // Jmy // junction-mediating and regulatory protein // 13 C3|13 // 577	1.14203	1.14203	0.00155436
NM_025996	Tomm34	NM_025996 // Tomm34 // translocase of outer mitochondrial membrane 34 // 2 H3|2	-1.46454	0.682809	0.0015545
NM_029364	Gns	NM_029364 // Gns // glucosamine (N-acetyl)-6-sulfatase // 10 D2|10 // 75612 ///	1.21972	1.21972	0.00155629
NM_145997	Kdm5a	NM_145997 // Kdm5a // lysine (K)-specific demethylase 5A // 6 F1|6 54.0 cM // 21	1.33428	1.33428	0.00156982
NM_026071	Slc25a19	NM_026071 // Slc25a19 // solute carrier family 25 (mitochondrial thiamine pyroph	-1.69274	0.590759	0.00159988
NM_011972	Poli	NM_011972 // Poli // polymerase (DNA directed), iota // 18 E2|18 44.0 cM // 2644	-1.40688	0.710795	0.00160135
NM_011459	Serpinb8	NM_011459 // Serpinb8 // serine (or cysteine) peptidase inhibitor, clade B, memb	-2.60664	0.383636	0.00160395
NM_134034	Smek2	NM_134034 // Smek2 // SMEK homolog 2, suppressor of mek1 (Dictyostelium) // 11 A	1.34986	1.34986	0.00161024
NM_019698	Aldh18a1	NM_019698 // Aldh18a1 // aldehyde dehydrogenase 18 family, member A1 // 19 C3|19	-1.74368	0.5735	0.00161328
NM_027978	Coq2	NM_027978 // Coq2 // coenzyme Q2 homolog, prenyltransferase (yeast) // 5|5 E3 //	-1.39142	0.71869	0.00162542
NM_133857	Usp53	NM_133857 // Usp53 // ubiquitin specific peptidase 53 // 3|3 G3 // 99526 /// ENS	1.33855	1.33855	0.00167166
NM_025811	Nhlrc2	NM_025811 // Nhlrc2 // NHL repeat containing 2 // 19 D2|19 // 66866 /// ENSMUST0	1.25246	1.25246	0.00168056
NM_008776	Pafah1b3	NM_008776 // Pafah1b3 // platelet-activating factor acetylhydrolase, isoform 1b,	-1.23717	0.808298	0.00170079
NM_176965	Efcab5	NM_176965 // Efcab5 // EF-hand calcium binding domain 5 // 11 B5|11 // 319634 //	-1.51029	0.662126	0.00170099
NM_198168	Ppp2r5b	NM_198168 // Ppp2r5b // protein phosphatase 2, regulatory subunit B (B56), beta	-1.25528	0.796637	0.00170404
NM_011286	Rph3a	NM_011286 // Rph3a // rabphilin 3A // 5 F|5 // 19894 /// ENSMUST00000079204 // R	-1.85672	0.538583	0.00171
NM_008730	Nptx1	NM_008730 // Nptx1 // neuronal pentraxin 1 // 11 E1-E2|11 75.0 cM // 18164 /// E	1.36576	1.36576	0.00172652
NM_182995	6330503K22Rik	NM_182995 // 6330503K22Rik // RIKEN cDNA 6330503K22 gene // 7 F2|7 // 101565 ///	1.4514	1.4514	0.00172941
NM_001172146	Aimp2	NM_001172146 // Aimp2 // aminoacyl tRNA synthetase complex-interacting multifunc	-1.72066	0.581171	0.0017451
NM_016800	Vti1b	NM_016800 // Vti1b // vesicle transport through interaction with t-SNAREs 1B hom	-1.7549	0.569834	0.00176906
NM_170756	Spata2	NM_170756 // Spata2 // spermatogenesis associated 2 // 2 H3|2 // 263876 /// ENSM	1.23041	1.23041	0.00179666
NM_024414	Stx1b	NM_024414 // Stx1b // syntaxin 1B // 7 F3|7 // 56216 /// ENSMUST00000106267 // S	-1.28337	0.779197	0.00180106
NM_134059	Ddx41	NM_134059 // Ddx41 // DEAD (Asp-Glu-Ala-Asp) box polypeptide 41 // 13 B1|13 // 7	-1.36062	0.734958	0.00181412
NM_028292	Ppme1	NM_028292 // Ppme1 // protein phosphatase methylesterase 1 // 7|7 F1 // 72590 //	-1.57356	0.635501	0.00183389
NM_080559	Sh3bgrl3	NM_080559 // Sh3bgrl3 // SH3 domain binding glutamic acid-rich protein-like 3 //	-1.73275	0.577119	0.00184118
NM_001159571	Ephb4	NM_001159571 // Ephb4 // Eph receptor B4 // 5 G2|5 // 13846 /// NM_010144 // Eph	1.1512	1.1512	0.00184169
NM_144550	Ccdc52	NM_144550 // Ccdc52 // coiled-coil domain containing 52 // 16 B4|16 28.9 cM // 2	-1.37965	0.724823	0.00184579
NM_175326	D330045A20Rik	NM_175326 // D330045A20Rik // RIKEN cDNA D330045A20 gene // X F1|X // 102871 ///	-1.16864	0.855692	0.00187798
NM_023739	Nfx1	NM_023739 // Nfx1 // nuclear transcription factor, X-box binding 1 // 4 B1|4 19.	1.11303	1.11303	0.00188062
NM_001114140	Tcf20	NM_001114140 // Tcf20 // transcription factor 20 // 15|15 E // 21411 /// NM_0138	-1.51256	0.661133	0.00189799
NM_010311	Gnaz	NM_010311 // Gnaz // guanine nucleotide binding protein, alpha z subunit // 10 B	-1.48261	0.674486	0.00189805
NM_001113211	Tmem194	NM_001113211 // Tmem194 // transmembrane protein 194 // 10 D3|10 // 210035 /// N	2.00522	2.00522	0.0019047
NM_023184	Klf15	NM_023184 // Klf15 // Kruppel-like factor 15 // 6 D1|6 // 66277 /// ENSMUST00000	1.73514	1.73514	0.00190515
NM_153055	Sec63	NM_153055 // Sec63 // SEC63-like (S. cerevisiae) // 10 B2|10 25.0 cM // 140740 /	1.18508	1.18508	0.00191916
NM_021897	Trp53inp1	NM_021897 // Trp53inp1 // transformation related protein 53 inducible nuclear pr	1.83125	1.83125	0.00192768
NM_011487	Stat4	NM_011487 // Stat4 // signal transducer and activator of transcription 4 // 1 C1	-1.30776	0.764664	0.00195629
NM_022327	Ralb	NM_022327 // Ralb // v-ral simian leukemia viral oncogene homolog B (ras related	-1.36011	0.735233	0.00196162
NM_001163379	Agpat1	NM_001163379 // Agpat1 // 1-acylglycerol-3-phosphate O-acyltransferase 1 (lysoph	-1.42981	0.699394	0.00197467
NM_175149	2310022B05Rik	NM_175149 // 2310022B05Rik // RIKEN cDNA 2310022B05 gene // 8 E2|8 // 69551 ///	1.51412	1.51412	0.00199937
NM_010303	Gna13	NM_010303 // Gna13 // guanine nucleotide binding protein, alpha 13 // 11 E1|11 6	1.38907	1.38907	0.00200969
NM_016777	Nasp	NM_016777 // Nasp // nuclear autoantigenic sperm protein (histone-binding) // 4	1.34422	1.34422	0.00205769
NM_016894	Ramp1	NM_016894 // Ramp1 // receptor (calcitonin) activity modifying protein 1 // 1 D|	-1.46449	0.682833	0.00209281
NM_146412	Olfr464	NM_146412 // Olfr464 // olfactory receptor 464 // 11 B5|11 // 258407 /// BC12070	-1.23594	0.8091	0.00212379
NM_025303	Stau2	NM_025303 // Stau2 // staufen (RNA binding protein) homolog 2 (Drosophila) // 1	-1.34945	0.741045	0.00212649
NM_138583	D16H22S680E	NM_138583 // D16H22S680E // DNA segment, Chr 16, human D22S680E, expressed // 16	-1.88957	0.529222	0.0021266
NM_018781	Egr3	NM_018781 // Egr3 // early growth response 3 // 14 D2|14 // 13655 /// ENSMUST000	-2.07336	0.482309	0.00215944
NM_022723	Scube1	NM_022723 // Scube1 // signal peptide, CUB domain, EGF-like 1 // 15 E1|15 // 647	-2.72571	0.366877	0.00216713
NM_146867	Olfr131	NM_146867 // Olfr131 // olfactory receptor 131 // 17 B1|17 // 258867 /// ENSMUST	-1.06654	0.937615	0.00218718
NM_145500	Ubtd1	NM_145500 // Ubtd1 // ubiquitin domain containing 1 // 19 C3|19 // 226122 /// EN	-1.36581	0.732168	0.00221256
NM_011578	Tgfbr3	NM_011578 // Tgfbr3 // transforming growth factor, beta receptor III // 5 E5|5 /	1.96007	1.96007	0.00224266
NM_001161483	Nol4	NM_001161483 // Nol4 // nucleolar protein 4 // 18 A2|18 // 319211 /// NM_199024	-1.55014	0.645104	0.00224391
NM_028310	2810006K23Rik	NM_028310 // 2810006K23Rik // RIKEN cDNA 2810006K23 gene // 5 F|5 // 72650 /// N	-1.54529	0.64713	0.00224707
NM_019938	Pmfbp1	NM_019938 // Pmfbp1 // polyamine modulated factor 1 binding protein 1 // 8 D3|8	1.05825	1.05825	0.00226046
NM_172633	Cbln2	NM_172633 // Cbln2 // cerebellin 2 precursor protein // 18 E4|18 54.0 cM // 1240	-2.73993	0.364973	0.00228859
NM_029394	Snx24	NM_029394 // Snx24 // sorting nexing 24 // 18 D1|18 // 69226 /// ENSMUST00000025	-1.33468	0.749243	0.00229049
NM_010434	Hipk3	NM_010434 // Hipk3 // homeodomain interacting protein kinase 3 // 2 E2|2 // 1525	1.31449	1.31449	0.00233094
NM_013724	Nrk	NM_013724 // Nrk // Nik related kinase // X F1|X 53.0 cM // 27206 /// ENSMUST000	-1.0831	0.923272	0.00233331
NM_001163027	Hcrtr1	NM_001163027 // Hcrtr1 // hypocretin (orexin) receptor 1 // 4 D2.2|4 // 230777 /	-1.28188	0.780106	0.00233567
NM_019697	Kcnd2	NM_019697 // Kcnd2 // potassium voltage-gated channel, Shal-related family, memb	-1.47116	0.679736	0.00234398
NM_019711	Rbms2	NM_019711 // Rbms2 // RNA binding motif, single stranded interacting protein 2 /	1.32115	1.32115	0.002364
NM_009306	Syt1	NM_009306 // Syt1 // synaptotagmin I // 10 D1|10 58.0 cM // 20979 /// ENSMUST000	1.08382	1.08382	0.00237579
NM_010271	Gpd1	NM_010271 // Gpd1 // glycerol-3-phosphate dehydrogenase 1 (soluble) // 15 F1-F3|	-1.76845	0.565466	0.0023798
NM_147062	Olfr124	NM_147062 // Olfr124 // olfactory receptor 124 // 17 B1|17 // 259064 /// ENSMUST	-1.17569	0.850566	0.00238062
NM_144922	Hnrnpul1	NM_144922 // Hnrnpul1 // heterogeneous nuclear ribonucleoprotein U-like 1 // 7 A	1.20039	1.20039	0.00238382
NM_001177609	Ube2i	NM_001177609 // Ube2i // ubiquitin-conjugating enzyme E2I // 17 A3.3|17 // 22196	1.66832	1.66832	0.00239428
NM_011156	Prep	NM_011156 // Prep // prolyl endopeptidase // 10 B2-B3|10 28.5 cM // 19072 /// EN	-1.24909	0.800585	0.00239669
NM_008718	Npas1	NM_008718 // Npas1 // neuronal PAS domain protein 1 // 7 A2|7 4.0 cM // 18142 //	1.20731	1.20731	0.00240804
NM_025350	Cpa1	NM_025350 // Cpa1 // carboxypeptidase A1 // 6 B1|6 6.6 cM // 109697 /// ENSMUST0	1.09004	1.09004	0.00242972
NM_172543	Fam117a	NM_172543 // Fam117a // family with sequence similarity 117, memberA // 11 D|11	1.19864	1.19864	0.00244354
NM_173370	Cds1	NM_173370 // Cds1 // CDP-diacylglycerol synthase 1 // 5 E4|5 // 74596 /// ENSMUS	-1.56769	0.63788	0.0025079
NM_011161	Mapk11	NM_011161 // Mapk11 // mitogen-activated protein kinase 11 // 15 E3|15 // 19094	-1.67805	0.595929	0.00255689
NM_009584	Dnajc2	NM_009584 // Dnajc2 // DnaJ (Hsp40) homolog, subfamily C, member 2 // 5 A3|5 12.	-1.44725	0.690967	0.00256362
NM_013592	Matn4	NM_013592 // Matn4 // matrilin 4 // 2 H3|2 94.0 cM // 17183 /// ENSMUST000001031	-1.1734	0.852226	0.00258235
NM_001081054	Qrsl1	NM_001081054 // Qrsl1 // glutaminyl-tRNA synthase (glutamine-hydrolyzing)-like 1	-1.71278	0.583845	0.0026047
NM_001134829	Lpgat1	NM_001134829 // Lpgat1 // lysophosphatidylglycerol acyltransferase 1 // 1 H6|1 /	-1.17202	0.853225	0.00262749
NM_146888	Olfr1297	NM_146888 // Olfr1297 // olfactory receptor 1297 // 2 E5|2 // 258890 /// ENSMUST	-1.2017	0.832153	0.00263525
NM_008791	Pcp4	NM_008791 // Pcp4 // Purkinje cell protein 4 // 16 C4|16 69.9 cM // 18546 /// EN	-1.48115	0.675152	0.00263591
NM_027592	Taf9	NM_027592 // Taf9 // TAF9 RNA polymerase II, TATA box binding protein (TBP)-asso	-1.57391	0.635362	0.00263883
NM_029935	Chst15	NM_029935 // Chst15 // carbohydrate (N-acetylgalactosamine 4-sulfate 6-O) sulfot	-1.42706	0.700741	0.00264343
NM_133984	Hemk1	NM_133984 // Hemk1 // HemK methyltransferase family member 1 // 9 F1|9 // 69536	-1.27873	0.782025	0.0026467
NM_133167	Parvb	NM_133167 // Parvb // parvin, beta // 15|15 E3 // 170736 /// ENSMUST00000023072	1.34953	1.34953	0.00265352
NM_172515	Zbbx	NM_172515 // Zbbx // zinc finger, B-box domain containing // 3 E3|3 // 213234 //	-1.24322	0.804366	0.00266065
NM_026056	Cap2	NM_026056 // Cap2 // CAP, adenylate cyclase-associated protein, 2 (yeast) // 13	-1.26616	0.789788	0.00269121
NM_025345	0610037P05Rik	NM_025345 // 0610037P05Rik // RIKEN cDNA 0610037P05 gene // 16|16 B1 // 66086 //	-1.43738	0.695708	0.00269782
NM_019480	Ebag9	NM_019480 // Ebag9 // estrogen receptor-binding fragment-associated gene 9 // 15	-1.45739	0.686158	0.00271598
NM_001167750	Ccdc132	NM_001167750 // Ccdc132 // coiled-coil domain containing 132 // 6 A1|6 // 73288	-1.51103	0.661802	0.00272244
NM_013666	St8sia5	NM_013666 // St8sia5 // ST8 alpha-N-acetyl-neuraminide alpha-2,8-sialyltransfera	-1.48218	0.674681	0.00273275
NM_175003	AU040829	NM_175003 // AU040829 // expressed sequence AU040829 // 11 B3|11 // 216831 /// N	-1.25489	0.796884	0.00273651
NM_008204	H2-M2	NM_008204 // H2-M2 // histocompatibility 2, M region locus 2 // 17 B1|17 20.43 c	-1.12484	0.889015	0.00274052
NM_138675	Med9	NM_138675 // Med9 // mediator of RNA polymerase II transcription, subunit 9 homo	-1.44432	0.692366	0.00274827
NM_019756	Tubd1	NM_019756 // Tubd1 // tubulin, delta 1 // 11 C|11 // 56427 /// ENSMUST0000006950	-1.67285	0.597781	0.00275172
NM_011785	Akt3	NM_011785 // Akt3 // thymoma viral proto-oncogene 3 // 1|1 H4-H6 // 23797 /// EN	1.37535	1.37535	0.00275878
NM_008855	Prkcb	NM_008855 // Prkcb // protein kinase C, beta // 7 F3|7 60.0 cM // 18751 /// NM_0	-1.30199	0.768054	0.00277356
NM_028369	Mon1a	NM_028369 // Mon1a // MON1 homolog A (yeast) // 9 F1|9 // 72825 /// NM_011251 //	-1.36839	0.730786	0.00278736
NM_177900	Hapln4	NM_177900 // Hapln4 // hyaluronan and proteoglycan link protein 4 // 8 B3.3|8 //	-2.51456	0.397683	0.00280079
NM_013683	Tap1	NM_013683 // Tap1 // transporter 1, ATP-binding cassette, sub-family B (MDR/TAP)	1.70301	1.70301	0.00282219
NM_019496	Ammecr1	NM_019496 // Ammecr1 // Alport syndrome, mental retardation, midface hypoplasia	2.04803	2.04803	0.00283426
NM_177374	Trmt61a	NM_177374 // Trmt61a // tRNA methyltransferase 61 homolog A (S. cerevisiae) // 1	-1.795	0.557104	0.00283946
NM_008691	Nefm	NM_008691 // Nefm // neurofilament, medium polypeptide // 14 D1|14 // 18040 ///	-1.67066	0.598567	0.00284625
NM_011495	Plk4	NM_011495 // Plk4 // polo-like kinase 4 (Drosophila) // 3 B|3 // 20873 /// ENSMU	-1.29003	0.775178	0.00286869
NM_013919	Usp21	NM_013919 // Usp21 // ubiquitin specific peptidase 21 // 1 H3|1 92.6 cM // 30941	-1.26563	0.79012	0.00287038
NM_172713	Sdad1	NM_172713 // Sdad1 // SDA1 domain containing 1 // 5 E2|5 // 231452 /// ENSMUST00	1.72339	1.72339	0.00288093
NM_025877	Slc25a23	NM_025877 // Slc25a23 // solute carrier family 25 (mitochondrial carrier; phosph	-1.33701	0.747938	0.00291321
NM_011838	Lynx1	NM_011838 // Lynx1 // Ly6/neurotoxin 1 // 15 D3|15 // 23936 /// ENSMUST000000232	-2.14523	0.46615	0.00292241
NM_053155	Clmn	NM_053155 // Clmn // calmin // 12|12 F1 // 94040 /// NM_001040682 // Clmn // cal	1.78509	1.78509	0.00297146
NM_028846	Usp20	NM_028846 // Usp20 // ubiquitin specific peptidase 20 // 2 B|2 // 74270 /// ENSM	-1.3167	0.759474	0.00298353
NM_172585	Larp4b	NM_172585 // Larp4b // La ribonucleoprotein domain family, member 4B // 13 A1|13	1.29109	1.29109	0.00302699
NM_023431	Mum1	NM_023431 // Mum1 // melanoma associated antigen (mutated) 1 // 10 C1|10 // 6811	-1.23412	0.810296	0.00303122
NM_001161823	Kdm4a	NM_001161823 // Kdm4a // lysine (K)-specific demethylase 4A // 4 D2.1|4 56.5 cM	1.07481	1.07481	0.00306282
NM_178723	Zfp385b	NM_178723 // Zfp385b // zinc finger protein 385B // 2 C3|2 // 241494 /// NM_0011	-1.69618	0.589558	0.00309138
NM_009176	St3gal3	NM_009176 // St3gal3 // ST3 beta-galactoside alpha-2,3-sialyltransferase 3 // 4|	-1.3764	0.72653	0.0031037
NM_019806	Vapb	NM_019806 // Vapb // vesicle-associated membrane protein, associated protein B a	-1.22687	0.815082	0.00310914
NM_001081242	Tln2	NM_001081242 // Tln2 // talin 2 // 9 C|9 // 70549 /// NR_029576 // Mir190 // mic	-1.39139	0.718708	0.00311014
NM_023053	Twsg1	NM_023053 // Twsg1 // twisted gastrulation homolog 1 (Drosophila) // 17 E1.1|17	1.66957	1.66957	0.00313762
NM_198306	Galnt9	NM_198306 // Galnt9 // UDP-N-acetyl-alpha-D-galactosamine:polypeptide N-acetylga	-1.76272	0.567305	0.00314635
NM_008846	Pip5k1b	NM_008846 // Pip5k1b // phosphatidylinositol-4-phosphate 5-kinase, type 1 beta /	-1.71694	0.582432	0.00315192
NM_133700	Btbd10	NM_133700 // Btbd10 // BTB (POZ) domain containing 10 // 7|7 F2 // 68815 /// ENS	-1.33781	0.747488	0.00317721
NM_001164612	Atp13a4	NM_001164612 // Atp13a4 // ATPase type 13A4 // 16 B2|16 // 224079 /// NM_172613	1.76985	1.76985	0.00319936
BC016089	Fam134c	BC016089 // Fam134c // family with sequence similarity 134, member C // 11 D|11	1.32134	1.32134	0.00321941
NM_177345	Mapkap1	NM_177345 // Mapkap1 // mitogen-activated protein kinase associated protein 1 //	-1.20713	0.828412	0.00325227
NM_007552	Bmi1	NM_007552 // Bmi1 // Bmi1 polycomb ring finger oncogene // 2 A3|2 9.0 cM // 1215	1.32912	1.32912	0.00325968
NR_015546	C130026L21Rik	NR_015546 // C130026L21Rik // RIKEN cDNA C130026L21 gene // 5 F|5 // 330164 ///	-1.71854	0.58189	0.00326064
NM_001163628	Lyrm5	NM_001163628 // Lyrm5 // LYR motif containing 5 // 6 G3|6 71.12 cM // 67636 ///	1.39354	1.39354	0.00327745
NM_025872	Golt1b	NM_025872 // Golt1b // golgi transport 1 homolog B (S. cerevisiae) // 6|6 G1 //	-1.13473	0.881268	0.00328562
NM_026452	Coq9	NM_026452 // Coq9 // coenzyme Q9 homolog (yeast) // 8 C5-D1|8 // 67914 /// ENSMU	-1.17909	0.848113	0.00331643
NM_025680	Ctnnbl1	NM_025680 // Ctnnbl1 // catenin, beta like 1 // 2 H2|2 94.0 cM // 66642 /// ENSM	-1.32676	0.753717	0.00332342
NR_027759	Dctd	NR_027759 // Dctd // dCMP deaminase // 8 B1.2|8 // 320685 /// NM_001161515 // Dc	-1.87907	0.532179	0.00333461
NM_001017966	Ddi2	NM_001017966 // Ddi2 // DNA-damage inducible protein 2 // 4 E1|4 // 68817 /// NM	-1.28118	0.780529	0.0033967
NM_011062	Pdpk1	NM_011062 // Pdpk1 // 3-phosphoinositide dependent protein kinase 1 // 17 A3.3|1	-1.27638	0.783468	0.00341151
NM_183022	Accn4	NM_183022 // Accn4 // amiloride-sensitive cation channel 4, pituitary // 1 C4|1	1.57737	1.57737	0.00344651
NM_145501	Pi4k2a	NM_145501 // Pi4k2a // phosphatidylinositol 4-kinase type 2 alpha // 19 C3|19 47	-1.30006	0.769197	0.0034935
NM_015774	Ero1l	NM_015774 // Ero1l // ERO1-like (S. cerevisiae) // 14|14 C-D // 50527 /// ENSMUS	1.3565	1.3565	0.00352508
NM_026200	Kcnv1	NM_026200 // Kcnv1 // potassium channel, subfamily V, member 1 // 15|15 D1 // 67	-1.38857	0.720165	0.00353089
NM_011803	Klf6	NM_011803 // Klf6 // Kruppel-like factor 6 // 13 A1|13 // 23849 /// ENSMUST00000	1.26778	1.26778	0.00354214
NM_028173	Tram1	NM_028173 // Tram1 // translocating chain-associating membrane protein 1 // 1 A3	1.40315	1.40315	0.00355027
NM_025377	Fam33a	NM_025377 // Fam33a // family with sequence similarity 33, member A // 11 C|11 /	1.72404	1.72404	0.00355406
NM_001077495	Pik3r1	NM_001077495 // Pik3r1 // phosphatidylinositol 3-kinase, regulatory subunit, pol	1.32535	1.32535	0.00356048
NM_029852	Ccdc41	NM_029852 // Ccdc41 // coiled-coil domain containing 41 // 10 C2|10 // 77048 ///	-1.56464	0.639123	0.00358095
NM_009881	Cdyl	NM_009881 // Cdyl // chromodomain protein, Y chromosome-like // 13 A3.3|13 17.0	-1.40024	0.714164	0.00361079
NM_177093	Lrrc58	NM_177093 // Lrrc58 // leucine rich repeat containing 58 // 16 B3|16 // 320184 /	1.22821	1.22821	0.00361159
NM_008576	Abcc1	NM_008576 // Abcc1 // ATP-binding cassette, sub-family C (CFTR/MRP), member 1 //	-1.11804	0.894426	0.00364006
NM_008431	Kcnk4	NM_008431 // Kcnk4 // potassium channel, subfamily K, member 4 // 19 A|19 4.5 cM	-2.42049	0.41314	0.00366769
NM_018791	Zfp108	NM_018791 // Zfp108 // zinc finger protein 108 // 7 A3|7 // 54678 /// NM_009567	1.39394	1.39394	0.00367011
NM_008580	Map3k5	NM_008580 // Map3k5 // mitogen-activated protein kinase kinase kinase 5 // 10 A3	-1.32745	0.753322	0.00372576
NM_145579	Mypop	NM_145579 // Mypop // Myb-related transcription factor, partner of profilin // 7	-1.27033	0.787195	0.00374462
NM_001037170	Tomm40l	NM_001037170 // Tomm40l // translocase of outer mitochondrial membrane 40 homolo	-1.83732	0.544272	0.00375159
NM_007832	Dck	NM_007832 // Dck // deoxycytidine kinase // 5 E2|5 // 13178 /// ENSMUST000000313	-1.22616	0.815553	0.00377981
NM_026272	Narf	NM_026272 // Narf // nuclear prelamin A recognition factor // 11 E2|11 // 67608	1.29789	1.29789	0.0037817
NM_019875	Abcb9	NM_019875 // Abcb9 // ATP-binding cassette, sub-family B (MDR/TAP), member 9 //	-1.32198	0.756442	0.00379814
NM_183019	Arhgef4	NM_183019 // Arhgef4 // Rho guanine nucleotide exchange factor (GEF) 4 // 1 B|1	-1.45596	0.686832	0.00380466
ENSMUST00000037953	2810032G03Rik	ENSMUST00000037953 // 2810032G03Rik // RIKEN cDNA 2810032G03 gene // 12 A1.1|12	-1.66418	0.600895	0.00381772
NM_198411	Inf2	NM_198411 // Inf2 // inverted formin, FH2 and WH2 domain containing // 12 F1|12	-2.0803	0.4807	0.00383393
NM_177829	Spink10	NM_177829 // Spink10 // serine peptidase inhibitor, Kazal type 10 // 18 E1|18 //	-2.0199	0.495075	0.00387706
NM_031997	Tmem2	NM_031997 // Tmem2 // transmembrane protein 2 // 19 B|19 // 83921 /// NM_0010337	1.88594	1.88594	0.00387948
NM_030075	Klhdc8b	NM_030075 // Klhdc8b // kelch domain containing 8B // 9 F2|9 // 78267 /// ENSMUS	-1.13265	0.882885	0.00391234
NM_009343	Phf1	NM_009343 // Phf1 // PHD finger protein 1 // 17 A3.3|17 15.15 cM // 21652 /// EN	1.32253	1.32253	0.00392368
NM_009920	Cnih2	NM_009920 // Cnih2 // cornichon homolog 2 (Drosophila) // 19 A|19 // 12794 /// E	-1.42579	0.701365	0.00392687
NM_001164314	Wars	NM_001164314 // Wars // tryptophanyl-tRNA synthetase // 12|12 F2 // 22375 /// NM	-1.49038	0.670972	0.00392937
NM_030566	Rabep2	NM_030566 // Rabep2 // rabaptin, RAB GTPase binding effector protein 2 // 7 F3|7	-1.10422	0.90562	0.00393224
NM_026484	Ccny	NM_026484 // Ccny // cyclin Y // 18 A1|18 // 67974 /// BC023321 // Ccny // cycli	1.35257	1.35257	0.0039604
NM_153178	Eif2c2	NM_153178 // Eif2c2 // eukaryotic translation initiation factor 2C, 2 // 15 D3|1	1.39981	1.39981	0.00397915
NM_019426	Atf7ip	NM_019426 // Atf7ip // activating transcription factor 7 interacting protein //	1.30722	1.30722	0.00398925
NM_011818	Gmcl1	NM_011818 // Gmcl1 // germ cell-less homolog 1 (Drosophila) // 6 D1|6 47.3 cM //	1.5198	1.5198	0.00399043
NM_013931	Mapk8ip3	NM_013931 // Mapk8ip3 // mitogen-activated protein kinase 8 interacting protein	-1.14688	0.871932	0.00399084
NM_019791	Maged1	NM_019791 // Maged1 // melanoma antigen, family D, 1 // X C3|X 34.6 cM // 94275	1.12011	1.12011	0.00402701
NM_207268	Ccdc87	NM_207268 // Ccdc87 // coiled-coil domain containing 87 // 19 A|19 // 399599 ///	-2.24295	0.445841	0.00402871
NM_080468	Rxfp2	NM_080468 // Rxfp2 // relaxin/insulin-like family peptide receptor 2 // 5 G3|5 8	-1.28678	0.777135	0.00405521
NM_175643	Adamts2	NM_175643 // Adamts2 // a disintegrin-like and metallopeptidase (reprolysin type	1.88035	1.88035	0.00405533
AK079024	4833408A19Rik	AK079024 // 4833408A19Rik // RIKEN cDNA 4833408A19 gene // 19 A|19 // 73788	-1.79202	0.558028	0.00408792
NM_001080129	Tmpo	NM_001080129 // Tmpo // thymopoietin // 10 C2|10 49.0 cM // 21917 /// NM_0010801	1.50861	1.50861	0.00409016
NM_013877	Cabp5	NM_013877 // Cabp5 // calcium binding protein 5 // 7|7 A2 // 29865 /// BC018253	-1.10753	0.902907	0.00409583
NM_146203	Zfp764	NM_146203 // Zfp764 // zinc finger protein 764 // 7 F3|7 // 233893 /// NM_001167	1.16655	1.16655	0.00409947
NM_016915	Pla2g6	NM_016915 // Pla2g6 // phospholipase A2, group VI // 15 E1|15 // 53357 /// ENSMU	-1.33516	0.748974	0.00410856
NM_133851	Nusap1	NM_133851 // Nusap1 // nucleolar and spindle associated protein 1 // 2 E5|2 // 1	-1.10277	0.906806	0.00413906
NM_028027	D10Ertd610e	NM_028027 // D10Ertd610e // DNA segment, Chr 10, ERATO Doi 610, expressed // 10	-1.30142	0.768393	0.00414256
NM_001003953	Kdm2b	NM_001003953 // Kdm2b // lysine (K)-specific demethylase 2B // 5 F|5 // 30841 //	1.31919	1.31919	0.00414848
NM_008149	Gpam	NM_008149 // Gpam // glycerol-3-phosphate acyltransferase, mitochondrial // 19 D	1.63777	1.63777	0.00416924
NM_033526	Ubqln4	NM_033526 // Ubqln4 // ubiquilin 4 // 3 F1|3 // 94232 /// ENSMUST00000008748 //	-1.40481	0.711839	0.0042175
NM_177322	Agtr1a	NM_177322 // Agtr1a // angiotensin II receptor, type 1a // 13 A3.2|13 16.0 cM //	-1.23397	0.810389	0.00422081
NM_013855	Abca3	NM_013855 // Abca3 // ATP-binding cassette, sub-family A (ABC1), member 3 // 17	1.0653	1.0653	0.00423342
NM_015733	Casp9	NM_015733 // Casp9 // caspase 9 // 4 E1|4 // 12371 /// ENSMUST00000030747 // Cas	1.32749	1.32749	0.0042377
NM_013862	Rabgap1l	NM_013862 // Rabgap1l // RAB GTPase activating protein 1-like // 1 H2.1|1 // 298	-1.15047	0.869211	0.00425679
NM_015804	Atp11a	NM_015804 // Atp11a // ATPase, class VI, type 11A // 8|8 A2 // 50770 /// ENSMUST	1.35404	1.35404	0.00427963
NM_013598	Kitl	NM_013598 // Kitl // kit ligand // 10 D1|10 57.0 cM // 17311 /// ENSMUST00000105	-1.42918	0.699701	0.00429393
NM_177863	Frem1	NM_177863 // Frem1 // Fras1 related extracellular matrix protein 1 // 4 C3|4 //	1.23546	1.23546	0.00430205
NM_133662	Ier3	NM_133662 // Ier3 // immediate early response 3 // 17 B1|17 // 15937 /// ENSMUST	1.56839	1.56839	0.00432749
NM_007896	Mapre1	NM_007896 // Mapre1 // microtubule-associated protein, RP/EB family, member 1 //	1.52136	1.52136	0.00435551
NM_133204	Zscan5b	NM_133204 // Zscan5b // zinc finger and SCAN domain containing 5B // 7 A1|7 // 1	-1.18494	0.843926	0.00435923
NM_153580	Ino80e	NM_153580 // Ino80e // INO80 complex subunit E // 7 F3|7 // 233875 /// NM_010069	-1.2171	0.821624	0.00438089
NM_009785	Cacna2d3	NM_009785 // Cacna2d3 // calcium channel, voltage-dependent, alpha2/delta subuni	-1.26673	0.789435	0.00439199
NM_145220	Appl2	NM_145220 // Appl2 // adaptor protein, phosphotyrosine interaction, PH domain an	1.39382	1.39382	0.00443872
NM_177854	6030405A18Rik	NM_177854 // 6030405A18Rik // RIKEN cDNA 6030405A18 gene // 3 C|3 // 329641 ///	-1.98504	0.503769	0.00444621
NM_138677	Edem1	NM_138677 // Edem1 // ER degradation enhancer, mannosidase alpha-like 1 // 6 E2|	1.79932	1.79932	0.00445529
NM_146777	Olfr818	NM_146777 // Olfr818 // olfactory receptor 818 // 10 D3|10 // 258773 /// ENSMUST	-1.27148	0.786483	0.00446288
NM_028932	Eaf1	NM_028932 // Eaf1 // ELL associated factor 1 // 14 B|14 // 74427 /// ENSMUST0000	1.32319	1.32319	0.00448071
NM_028431	Pmpcb	NM_028431 // Pmpcb // peptidase (mitochondrial processing) beta // 5 A3|5 // 730	-1.24268	0.804714	0.00448434
NM_019491	Rala	NM_019491 // Rala // v-ral simian leukemia viral oncogene homolog A (ras related	-1.21256	0.8247	0.00450852
NM_013680	Syn1	NM_013680 // Syn1 // synapsin I // X A1-A4|X 6.2 cM // 20964 /// NM_001110780 //	-1.34976	0.740872	0.00454352
NM_028874	Snx19	NM_028874 // Snx19 // sorting nexin 19 // 9 A4|9 // 102607 /// ENSMUST0000003447	-1.28224	0.779887	0.0045441
NM_001163472	Cyp2d22	NM_001163472 // Cyp2d22 // cytochrome P450, family 2, subfamily d, polypeptide 2	1.70353	1.70353	0.00454977
NM_026234	Pigm	NM_026234 // Pigm // phosphatidylinositol glycan anchor biosynthesis, class M //	1.59775	1.59775	0.00455432
NM_007492	Arx	NM_007492 // Arx // aristaless related homeobox // X C3|X 33.9 cM // 11878 /// E	1.30639	1.30639	0.00457576
NM_172588	Serinc5	NM_172588 // Serinc5 // serine incorporator 5 // 13 C3|13 // 218442 /// ENSMUST0	1.27439	1.27439	0.00457749
NM_009847	Cd2ap	NM_009847 // Cd2ap // CD2-associated protein // 17 B3|17 // 12488 /// ENSMUST000	1.1529	1.1529	0.00458757
NM_016862	Vti1a	NM_016862 // Vti1a // vesicle transport through interaction with t-SNAREs homolo	-1.53231	0.652611	0.00459052
NM_018868	Nop58	NM_018868 // Nop58 // NOP58 ribonucleoprotein homolog (yeast) // 1 C1.3|1 // 559	1.23354	1.23354	0.00459304
NM_025578	Mrps25	NM_025578 // Mrps25 // mitochondrial ribosomal protein S25 // 6|6 D3 // 64658 //	-1.69763	0.589056	0.00461051
NM_029254	Spdya	NM_029254 // Spdya // speedy homolog A (Xenopus laevis) // 17 E1.3|17 // 70891 /	-1.22286	0.817755	0.00461918
NM_026378	Dalrd3	NM_026378 // Dalrd3 // DALR anticodon binding domain containing 3 // 9 F2|9 // 6	-1.31618	0.759776	0.00462799
NM_019742	Tusc2	NM_019742 // Tusc2 // tumor suppressor candidate 2 // 9 F1|9 // 80385 /// ENSMUS	-1.20575	0.829362	0.00463195
NM_028771	Ccdc97	NM_028771 // Ccdc97 // coiled-coil domain containing 97 // 7 A3|7 5.5 cM // 5213	-1.48099	0.675223	0.00466473
NM_026729	Ict1	NM_026729 // Ict1 // immature colon carcinoma transcript 1 // 11 E2|11 // 68572	-1.40871	0.70987	0.00468729
NM_007982	Ptk2	NM_007982 // Ptk2 // PTK2 protein tyrosine kinase 2 // 15 D3|15 42.0 cM // 14083	-1.20957	0.826741	0.00468863
NM_010774	Mbd4	NM_010774 // Mbd4 // methyl-CpG binding domain protein 4 // 6 E3|6 50.3 cM // 17	1.54668	1.54668	0.00473517
NM_177054	Casc4	NM_177054 // Casc4 // cancer susceptibility candidate 4 // 2 E5|2 // 319996 ///	-1.08722	0.91978	0.00474099
NM_133750	Fam118a	NM_133750 // Fam118a // family with sequence similarity 118, member A // 15|15 E	1.32053	1.32053	0.00477236
NM_001172136	Exog	NM_001172136 // Exog // endo/exonuclease (5'-3'), endonuclease G-like // 9 F3|9	-1.4302	0.699204	0.00478769
NM_026526	N6amt2	NM_026526 // N6amt2 // N-6 adenine-specific DNA methyltransferase 2 (putative) /	-2.47763	0.403612	0.00482495
NM_001168277	Jazf1	NM_001168277 // Jazf1 // JAZF zinc finger 1 // 6 B3|6 25.9 cM // 231986 /// NM_1	1.20824	1.20824	0.00484505
NM_011217	Ptprr	NM_011217 // Ptprr // protein tyrosine phosphatase, receptor type, R // 10|10 A2	-1.49312	0.669741	0.004852
NM_178802	Trim65	NM_178802 // Trim65 // tripartite motif-containing 65 // 11 E2|11 // 338364 ///	1.20525	1.20525	0.00485506
NM_013685	Tcf4	NM_013685 // Tcf4 // transcription factor 4 // 18 E2|18 // 21413 /// NM_00108396	1.04295	1.04295	0.00487018
NM_001003909	Ankib1	NM_001003909 // Ankib1 // ankyrin repeat and IBR domain containing 1 // 5 A1|5 /	1.21974	1.21974	0.0048742
NM_145570	Fam176a	NM_145570 // Fam176a // family with sequence similarity 176, member A // 6 C3|6	1.27724	1.27724	0.00488137
NM_001002846	Fbxl12	NM_001002846 // Fbxl12 // F-box and leucine-rich repeat protein 12 // 9 A3|9 //	1.20383	1.20383	0.00488588
NM_178633	Klhl2	NM_178633 // Klhl2 // kelch-like 2, Mayven (Drosophila) // 8 B3.1|8 // 77113 ///	-1.27564	0.78392	0.00488736
NM_207668	Acpp	NM_207668 // Acpp // acid phosphatase, prostate // 9 F1|9 // 56318 /// NM_019807	1.12638	1.12638	0.00489524
NM_031392	Wdr6	NM_031392 // Wdr6 // WD repeat domain 6 // 9 F2|9 // 83669 /// ENSMUST0000006870	1.57428	1.57428	0.00490342
NM_177461	Micall1	NM_177461 // Micall1 // microtubule associated monoxygenase, calponin and LIM do	-1.21151	0.825416	0.00492114
NM_001013374	Lman2l	NM_001013374 // Lman2l // lectin, mannose-binding 2-like // 1 B|1 // 214895 ///	-1.39881	0.714893	0.00494703
NM_198599	Map6d1	NM_198599 // Map6d1 // MAP6 domain containing 1 // 16 A3|16 // 208158 /// ENSMUS	-1.42764	0.700456	0.00496645
NM_172998	Rnft2	NM_172998 // Rnft2 // ring finger protein, transmembrane 2 // 5 F|5 // 269695 //	-1.45114	0.689115	0.00497068
NM_001102407	Rbm8a	NM_001102407 // Rbm8a // RNA binding motif protein 8a // 3|3 H3 // 60365 /// NM_	1.28746	1.28746	0.00497302
NM_011716	Wfs1	NM_011716 // Wfs1 // Wolfram syndrome 1 homolog (human) // 5 B3|5 // 22393 /// E	-1.89323	0.528197	0.00497872
NM_134091	Sgsm3	NM_134091 // Sgsm3 // small G protein signaling modulator 3 // 15 E1|15 // 10583	-1.42093	0.703766	0.00499169
NM_011241	Rangap1	NM_011241 // Rangap1 // RAN GTPase activating protein 1 // 15 E1|15 43.3 cM // 1	-1.46245	0.683785	0.0049976
NM_144902	Slc35a3	NM_144902 // Slc35a3 // solute carrier family 35 (UDP-N-acetylglucosamine (UDP-G	1.45894	1.45894	0.0050058
NM_023479	Elac2	NM_023479 // Elac2 // elaC homolog 2 (E. coli) // 11 B3|11 31.0 cM // 68626 ///	-1.34761	0.742054	0.00504988
NM_012055	Asns	NM_012055 // Asns // asparagine synthetase // 6 A1|6 // 27053 /// ENSMUST0000003	-1.38375	0.722674	0.00505903
NM_023824	Paqr4	NM_023824 // Paqr4 // progestin and adipoQ receptor family member IV // 17 A3.3|	-1.40908	0.709681	0.00506021
NM_027959	Pdia6	NM_027959 // Pdia6 // protein disulfide isomerase associated 6 // 12 A1.1|12 //	-1.42214	0.703168	0.00506118
NM_146573	Olfr1002	NM_146573 // Olfr1002 // olfactory receptor 1002 // 2 E1|2 // 258566 /// ENSMUST	-1.24228	0.80497	0.00506997
NM_016742	Cdc37	NM_016742 // Cdc37 // cell division cycle 37 homolog (S. cerevisiae) // 9 A3|9 /	-1.21633	0.822144	0.00511407
NM_008910	Ppm1a	NM_008910 // Ppm1a // protein phosphatase 1A, magnesium dependent, alpha isoform	-1.13853	0.878329	0.00513492
NM_146992	Olfr204	NM_146992 // Olfr204 // olfactory receptor 204 // 16 C1.3|16 // 258994 /// NM_00	-1.13401	0.881826	0.00515502
NM_020032	Poll	NM_020032 // Poll // polymerase (DNA directed), lambda // 19 C3|19 // 56626 ///	-1.14777	0.871255	0.00516561
NM_018869	Grk5	NM_018869 // Grk5 // G protein-coupled receptor kinase 5 // 19 D3|19 55.0 cM //	-1.64563	0.607669	0.0051706
NM_020506	Xpo4	NM_020506 // Xpo4 // exportin 4 // 14 C3|14 // 57258 /// ENSMUST00000089482 // X	1.30462	1.30462	0.00519038
NM_138301	Trpm2	NM_138301 // Trpm2 // transient receptor potential cation channel, subfamily M,	-1.46644	0.681924	0.00519243
NM_146073	Zdhhc14	NM_146073 // Zdhhc14 // zinc finger, DHHC domain containing 14 // 17 A1|17 // 22	-1.37454	0.727516	0.00519553
NM_019709	Mbtps1	NM_019709 // Mbtps1 // membrane-bound transcription factor peptidase, site 1 //	1.20667	1.20667	0.0052142
NM_011072	Pfn1	NM_011072 // Pfn1 // profilin 1 // 11 B4|11 42.0 cM // 18643 /// ENSMUST00000018	-1.25576	0.796333	0.00523713
NM_133849	Hrh3	NM_133849 // Hrh3 // histamine receptor H3 // 2 H4|2 // 99296 /// ENSMUST0000005	1.46107	1.46107	0.00525996
NM_001163457	Mttp	NM_001163457 // Mttp // microsomal triglyceride transfer protein // 3 G3|3 66.2	2.0361	2.0361	0.00526044
NM_178918	Utp15	NM_178918 // Utp15 // UTP15, U3 small nucleolar ribonucleoprotein, homolog (yeas	1.41731	1.41731	0.00528921
NM_024474	Emid2	NM_024474 // Emid2 // EMI domain containing 2 // 5|5 G1 // 140709 /// ENSMUST000	1.19077	1.19077	0.00529441
NM_007767	Pcdha6	NM_007767 // Pcdha6 // protocadherin alpha 6 // 18 B2-B3|18 // 12937 /// NM_0099	1.20668	1.20668	0.00529857
NM_018832	Magix	NM_018832 // Magix // MAGI family member, X-linked // X A1.1|X 1.6 cM // 54634 /	1.14614	1.14614	0.00531947
NM_145358	Camkk2	NM_145358 // Camkk2 // calcium/calmodulin-dependent protein kinase kinase 2, bet	-1.99183	0.502052	0.00532502
NM_021312	Wdr12	NM_021312 // Wdr12 // WD repeat domain 12 // 1|1 C1-C2 // 57750 /// ENSMUST00000	-1.46139	0.684279	0.00533181
NM_008229	Hdac2	NM_008229 // Hdac2 // histone deacetylase 2 // 10 B1|10 26.0 cM // 15182 /// ENS	-1.24846	0.800986	0.00535644
NM_178277	Hmgxb3	NM_178277 // Hmgxb3 // HMG box domain containing 3 // 18 E1|18 // 106894 /// NM_	-1.19437	0.837262	0.00536175
NM_180678	Gars	NM_180678 // Gars // glycyl-tRNA synthetase // 6 B3|6 32.5 cM // 353172 /// ENSM	-1.27069	0.786976	0.00540307
NM_011131	Pold1	NM_011131 // Pold1 // polymerase (DNA directed), delta 1, catalytic subunit // 7	1.08504	1.08504	0.00542784
NM_052994	Spock2	NM_052994 // Spock2 // sparc/osteonectin, cwcv and kazal-like domains proteoglyc	1.12432	1.12432	0.00545237
NM_145423	Slc5a8	NM_145423 // Slc5a8 // solute carrier family 5 (iodide transporter), member 8 //	-1.07307	0.931909	0.00547458
NM_023324	Peli1	NM_023324 // Peli1 // pellino 1 // 11 A3.2|11 13.5 cM // 67245 /// ENSMUST000000	1.21917	1.21917	0.00547701
NM_027893	Pvrl4	NM_027893 // Pvrl4 // poliovirus receptor-related 4 // 1 H2|1 // 71740 /// NM_00	1.39065	1.39065	0.00548041
NM_010687	Large	NM_010687 // Large // like-glycosyltransferase // 8 C1|8 34.0 cM // 16795 /// EN	-1.34863	0.741495	0.0055269
NM_024253	Nkg7	NM_024253 // Nkg7 // natural killer cell group 7 sequence // 7|7 B2 // 72310 ///	1.07678	1.07678	0.00555929
NM_172931	Hsf3	NM_172931 // Hsf3 // heat shock transcription factor 3 // X C3|X // 245525 /// E	-1.10576	0.904352	0.00557631
NM_026552	Arpc4	NM_026552 // Arpc4 // actin related protein 2/3 complex, subunit 4 // 6 E3|6 //	-1.39666	0.715996	0.00561582
NM_175347	Srl	NM_175347 // Srl // sarcalumenin // 16 A1|16 // 106393 /// ENSMUST00000023161 //	-1.62586	0.615059	0.00564178
NM_146635	Olfr1489	NM_146635 // Olfr1489 // olfactory receptor 1489 // 19 C1|19 // 258628 /// ENSMU	-1.10177	0.907634	0.00565187
NM_009895	Cish	NM_009895 // Cish // cytokine inducible SH2-containing protein // 9 F1|9 59.0 cM	-1.48805	0.672022	0.00568437
NM_026155	Ssr3	NM_026155 // Ssr3 // signal sequence receptor, gamma // 3 E1|3 // 67437 /// ENSM	1.26523	1.26523	0.00569012
NM_007769	Dmbt1	NM_007769 // Dmbt1 // deleted in malignant brain tumors 1 // 7|7 F4 // 12945 ///	-1.07613	0.929258	0.00569319
NM_183275	1110002N22Rik	NM_183275 // 1110002N22Rik // RIKEN cDNA 1110002N22 gene // 11 B5|11 47.23 cM //	1.1275	1.1275	0.00569655
NM_011882	Rnasel	NM_011882 // Rnasel // ribonuclease L (2', 5'-oligoisoadenylate synthetase-depen	1.93146	1.93146	0.00573665
NM_213614	2011-09-05	NM_213614 // Sept5 // septin 5 // 16 A3|16 11.42 cM // 18951 /// NM_001001999 //	-1.55283	0.643984	0.00573724
NM_011836	Lamc3	NM_011836 // Lamc3 // laminin gamma 3 // 2 B|2 // 23928 /// ENSMUST00000028187 /	1.22544	1.22544	0.00573823
NM_145635	Adig	NM_145635 // Adig // adipogenin // 2 H1|2 // 246747 /// ENSMUST00000059889 // Ad	-1.11541	0.896529	0.00573837
NM_033269	Chrm3	NM_033269 // Chrm3 // cholinergic receptor, muscarinic 3, cardiac // 13 A1|13 7.	-1.43611	0.696327	0.00574982
NM_008451	Klc2	NM_008451 // Klc2 // kinesin light chain 2 // 19 A|19 9.0 cM // 16594 /// ENSMUS	-1.48569	0.673089	0.00577343
NM_025675	Atpbd4	NM_025675 // Atpbd4 // ATP binding domain 4 // 2|2 E5 // 66632 /// ENSMUST000001	-1.21225	0.824913	0.00579937
NM_153514	Rhobtb2	NM_153514 // Rhobtb2 // Rho-related BTB domain containing 2 // 14 D1|14 // 24671	-1.49867	0.667256	0.00581205
NR_003568	Gpr137b-ps	NR_003568 // Gpr137b-ps // G protein-coupled receptor 137B, pseudogene // 13 A1|	1.35037	1.35037	0.00583425
NM_016749	Mybph	NM_016749 // Mybph // myosin binding protein H // 1 E4|1 // 53311 /// NM_0010085	-1.21427	0.823543	0.00585231
BC023715	1500031L02Rik	BC023715 // 1500031L02Rik // RIKEN cDNA 1500031L02 gene // 16 B2|16 // 66994 ///	-1.41041	0.709013	0.00591466
NM_001025561	Pus1	NM_001025561 // Pus1 // pseudouridine synthase 1 // 5 F|5 // 56361 /// NM_019700	-1.39967	0.714452	0.005919
NM_019745	Pdcd10	NM_019745 // Pdcd10 // programmed cell death 10 // 3 E3|3 // 56426 /// ENSMUST00	-1.88027	0.531838	0.00593084
NM_030168	Rictor	NM_030168 // Rictor // RPTOR independent companion of MTOR, complex 2 // 15 A1|1	1.17268	1.17268	0.00593968
NM_172153	Lcorl	NM_172153 // Lcorl // ligand dependent nuclear receptor corepressor-like // 5 B3	1.47978	1.47978	0.00597242
NM_134212	Vmn1r200	NM_134212 // Vmn1r200 // vomeronasal 1 receptor 200 // 13 A3.1|13 // 171246 ///	-1.29284	0.773492	0.00597819
NM_026612	Ndufb2	NM_026612 // Ndufb2 // NADH dehydrogenase (ubiquinone) 1 beta subcomplex, 2 // 6	-1.46543	0.682394	0.00598278
NM_011014	Sigmar1	NM_011014 // Sigmar1 // sigma non-opioid intracellular receptor 1 // 4|4 A5-B2 /	-1.65781	0.603206	0.00600481
NM_021878	Jarid2	NM_021878 // Jarid2 // jumonji, AT rich interactive domain 2 // 13 A5|13 27.0 cM	1.63232	1.63232	0.00601312
NM_177882	Zfp786	NM_177882 // Zfp786 // zinc finger protein 786 // 6 B2.3|6 // 330301 /// ENSMUST	1.26194	1.26194	0.00603848
NM_025826	Acadsb	NM_025826 // Acadsb // acyl-Coenzyme A dehydrogenase, short/branched chain // 7|	1.66885	1.66885	0.00604916
NM_001081176	Polr3g	NM_001081176 // Polr3g // polymerase (RNA) III (DNA directed) polypeptide G // 1	1.74993	1.74993	0.00606657
NM_175247	Zfp28	NM_175247 // Zfp28 // zinc finger protein 28 // 7 A1|7 // 22690 /// ENSMUST00000	1.25665	1.25665	0.0060901
NM_172964	Arhgap28	NM_172964 // Arhgap28 // Rho GTPase activating protein 28 // 17 E1.2|17 // 26897	1.05028	1.05028	0.00612043
BC115525	9230110C19Rik	BC115525 // 9230110C19Rik // RIKEN cDNA 9230110C19 gene // 9 A1|9 // 234912 ///	1.41308	1.41308	0.00612773
NM_001007574	A830010M20Rik	NM_001007574 // A830010M20Rik // RIKEN cDNA A830010M20 gene // 5 E5-F|5 // 23157	2.03378	2.03378	0.00612961
NM_028840	Armc1	NM_028840 // Armc1 // armadillo repeat containing 1 // 3|3 A3 // 74252 /// ENSMU	-1.2454	0.802952	0.006155
NR_027966	4930429B21Rik	NR_027966 // 4930429B21Rik // RIKEN cDNA 4930429B21 gene // 3 A3|3 // 67576 ///	-2.90243	0.344539	0.0061606
NM_001045959	Mink1	NM_001045959 // Mink1 // misshapen-like kinase 1 (zebrafish) // 11|11 B4 // 5093	-1.2496	0.800256	0.00619425
NM_033567	Cecr6	NM_033567 // Cecr6 // cat eye syndrome chromosome region, candidate 6 homolog (h	-1.16848	0.855815	0.00621308
NM_008046	Fst	NM_008046 // Fst // follistatin // 13 D2.2|13 // 14313 /// ENSMUST00000022287 //	-1.80008	0.555531	0.00621353
NM_025898	Napa	NM_025898 // Napa // N-ethylmaleimide sensitive fusion protein attachment protei	-1.48141	0.675031	0.0062172
NM_009226	Snrpd1	NM_009226 // Snrpd1 // small nuclear ribonucleoprotein D1 // 18 A1|18 // 20641 /	-1.33945	0.746578	0.00624271
NM_178149	Pik3ip1	NM_178149 // Pik3ip1 // phosphoinositide-3-kinase interacting protein 1 // 11 A1	1.68897	1.68897	0.00625038
NM_026126	Fundc2	NM_026126 // Fundc2 // FUN14 domain containing 2 // X|X // 67391 /// ENSMUST0000	1.41881	1.41881	0.00625079
NM_007407	Adcyap1r1	NM_007407 // Adcyap1r1 // adenylate cyclase activating polypeptide 1 receptor 1	1.36296	1.36296	0.00625241
NM_001110254	A630033E08Rik	NM_001110254 // A630033E08Rik // RIKEN cDNA A630033E08 gene // 17 A3.3|17 // 240	-1.73757	0.575517	0.00625419
BC096580	4930474N05Rik	BC096580 // 4930474N05Rik // RIKEN cDNA 4930474N05 gene // 14 B|14 // 218921 ///	-1.30281	0.767569	0.00626424
NM_173410	Gpr26	NM_173410 // Gpr26 // G protein-coupled receptor 26 // 7 F3|7 // 233919 /// ENSM	-1.30943	0.763693	0.00632609
NM_146561	Olfr873	NM_146561 // Olfr873 // olfactory receptor 873 // 9 A3|9 // 258554 /// ENSMUST00	-1.10674	0.903553	0.00632718
NM_178662	Atcay	NM_178662 // Atcay // ataxia, cerebellar, Cayman type homolog (human) // 10 C1|1	-1.23979	0.806587	0.00636849
NM_033218	Srebf2	NM_033218 // Srebf2 // sterol regulatory element binding factor 2 // 15 E1|15 //	-1.4923	0.670106	0.00636884
NM_009324	Tbx2	NM_009324 // Tbx2 // T-box 2 // 11 C|11 49.0 cM // 21385 /// ENSMUST00000000095	1.16651	1.16651	0.00637218
NM_134007	Cisd1	NM_134007 // Cisd1 // CDGSH iron sulfur domain 1 // 10 B5.3|10 38.0 cM // 52637	-1.57435	0.635183	0.00639518
NM_009817	Cast	NM_009817 // Cast // calpastatin // 13 C1|13 // 12380 /// ENSMUST00000065629 //	-1.22204	0.818305	0.00643841
NM_178243	5830403L16Rik	NM_178243 // 5830403L16Rik // RIKEN cDNA 5830403L16 gene // 1 G3|1 // 240817 ///	-1.73868	0.575149	0.00643891
NM_183308	Pon2	NM_183308 // Pon2 // paraoxonase 2 // 6 A1|6 1.5 cM // 330260 /// ENSMUST0000005	1.25198	1.25198	0.00646698
NM_023055	Slc9a3r2	NM_023055 // Slc9a3r2 // solute carrier family 9 (sodium/hydrogen exchanger), me	-1.23943	0.806823	0.00649662
NM_153534	Adcy2	NM_153534 // Adcy2 // adenylate cyclase 2 // 13 C1|13 41.0 cM // 210044 /// ENSM	-1.27002	0.787386	0.00653388
NM_011223	Pxn	NM_011223 // Pxn // paxillin // 5 F|5 60.0 cM // 19303 /// NM_133915 // Pxn // p	1.10242	1.10242	0.00656147
NM_172851	Cntnap5b	NM_172851 // Cntnap5b // contactin associated protein-like 5B // 1 E1.1|1 // 241	-1.7894	0.558846	0.00657548
NM_178906	AI593442	NM_178906 // AI593442 // expressed sequence AI593442 // 9 A5.3|9 // 330941 /// B	-1.23425	0.81021	0.00659776
NM_016965	Nckap1	NM_016965 // Nckap1 // NCK-associated protein 1 // 2 C3|2 48.0 cM // 50884 /// E	-1.0623	0.941358	0.00661915
NM_172054	Txndc9	NM_172054 // Txndc9 // thioredoxin domain containing 9 // 1 B|1 // 98258 /// ENS	1.73265	1.73265	0.00662142
NM_021323	Usp29	NM_021323 // Usp29 // ubiquitin specific peptidase 29 // 7 A1|7 6.5 cM // 57775	1.23069	1.23069	0.00663726
NM_016780	Itgb3	NM_016780 // Itgb3 // integrin beta 3 // 11 E1|11 68.0 cM // 16416 /// ENSMUST00	1.61674	1.61674	0.00665026
BC035042	2610029G23Rik	BC035042 // 2610029G23Rik // RIKEN cDNA 2610029G23 gene // X|X C3 // 67683 /// N	-1.58516	0.630851	0.00665127
NM_173001	Kdm3a	NM_173001 // Kdm3a // lysine (K)-specific demethylase 3A // 6 C1|6 // 104263 ///	1.24607	1.24607	0.00667891
NR_033443	2011-09-06	NR_033443 // Sept6 // septin 6 // X|X A2 // 56526 /// NM_001177324 // Sept6 // s	-1.32604	0.754125	0.00668373
NM_013831	Pstpip2	NM_013831 // Pstpip2 // proline-serine-threonine phosphatase-interacting protein	-1.1964	0.835838	0.00672858
NM_172053	Adamts16	NM_172053 // Adamts16 // a disintegrin-like and metallopeptidase (reprolysin typ	2.12098	2.12098	0.00675461
NM_027192	Ttl	NM_027192 // Ttl // tubulin tyrosine ligase // 2|2 F3 // 69737 /// ENSMUST000000	-1.35478	0.738128	0.00677359
NR_027897	0610012G03Rik	NR_027897 // 0610012G03Rik // RIKEN cDNA 0610012G03 gene // 16 B2|16 // 106264 /	-1.87608	0.533028	0.00677763
NM_025375	Wbscr22	NM_025375 // Wbscr22 // Williams Beuren syndrome chromosome region 22 // 5 G2|5	-1.32029	0.757409	0.00678216
NM_021889	Syt9	NM_021889 // Syt9 // synaptotagmin IX // 7|7 F2 // 60510 /// ENSMUST00000073459	-1.93009	0.518109	0.00679214
NM_010910	Nefl	NM_010910 // Nefl // neurofilament, light polypeptide // 14|14 D3 // 18039 /// E	-1.68676	0.592852	0.00679906
NM_146230	Acaa1b	NM_146230 // Acaa1b // acetyl-Coenzyme A acyltransferase 1B // 9 F3|9 // 235674	-1.66652	0.600053	0.00686181
NM_001114332	Slc16a10	NM_001114332 // Slc16a10 // solute carrier family 16 (monocarboxylic acid transp	1.42644	1.42644	0.00686183
NM_001161817	Myo1b	NM_001161817 // Myo1b // myosin IB // 1 C1.1|1 24.8 cM // 17912 /// NM_010863 //	-1.28522	0.778078	0.00686888
NM_001113353	Synj2	NM_001113353 // Synj2 // synaptojanin 2 // 17 A2-A3.1|17 3.3 cM // 20975 /// NM_	-1.45297	0.688246	0.00688655
NM_145488	Pex6	NM_145488 // Pex6 // peroxisomal biogenesis factor 6 // 17 C|17 // 224824 /// EN	-1.56472	0.639092	0.00689585
NM_001042768	Proc	NM_001042768 // Proc // protein C // 18|18 B3 // 19123 /// NM_008934 // Proc //	1.06969	1.06969	0.00690201
NM_026138	6330407J23Rik	NM_026138 // 6330407J23Rik // RIKEN cDNA 6330407J23 gene // 10 A4|10 // 67412 //	-1.35115	0.740113	0.00690279
NM_007646	Cd38	NM_007646 // Cd38 // CD38 antigen // 5 B3|5 28.0 cM // 12494 /// ENSMUST00000030	1.62461	1.62461	0.00690881
NM_009197	Slc16a2	NM_009197 // Slc16a2 // solute carrier family 16 (monocarboxylic acid transporte	1.46771	1.46771	0.00693534
NM_031179	Sf3b1	NM_031179 // Sf3b1 // splicing factor 3b, subunit 1 // 1 C1.2|1 28.9 cM // 81898	1.14682	1.14682	0.00693697
NM_001025313	Tapbp	NM_001025313 // Tapbp // TAP binding protein // 17 B1|17 18.41 cM // 21356 /// N	1.67164	1.67164	0.00695408
NM_152817	Ttc27	NM_152817 // Ttc27 // tetratricopeptide repeat domain 27 // 17 E2|17 // 74196 //	-1.54456	0.647432	0.00702841
NM_144941	Mtap7d1	NM_144941 // Mtap7d1 // microtubule-associated protein 7 domain containing 1 //	-1.08744	0.919592	0.00705256
NM_016774	Atp5b	NM_016774 // Atp5b // ATP synthase, H+ transporting mitochondrial F1 complex, be	-1.16611	0.857551	0.00706558
NM_147219	Abca5	NM_147219 // Abca5 // ATP-binding cassette, sub-family A (ABC1), member 5 // 11	1.48123	1.48123	0.00707466
NM_031182	Tcfap4	NM_031182 // Tcfap4 // transcription factor AP4 // 16 A1|16 2.5 cM // 83383 ///	1.3156	1.3156	0.00708074
NM_011981	Zfp260	NM_011981 // Zfp260 // zinc finger protein 260 // 7 B1|7 7.0 cM // 26466 /// ENS	1.26483	1.26483	0.00710372
NM_177214	Snrnp200	NM_177214 // Snrnp200 // small nuclear ribonucleoprotein 200 (U5) // 2 F1|2 62.2	1.3812	1.3812	0.00714115
NM_001171582	Mars	NM_001171582 // Mars // methionine-tRNA synthetase // 10 D3|10 // 216443 /// NM_	-1.28116	0.780542	0.00716594
NM_009242	Sparc	NM_009242 // Sparc // secreted acidic cysteine rich glycoprotein // 11 B1|11 29.	1.64637	1.64637	0.00716817
NM_011699	Lin7c	NM_011699 // Lin7c // lin-7 homolog C (C. elegans) // 2 E3|2 61.0 cM // 22343 //	1.1118	1.1118	0.00717159
NM_009393	Tnnc1	NM_009393 // Tnnc1 // troponin C, cardiac/slow skeletal // 14 B|14 10.0 cM // 21	-4.15338	0.240768	0.00718058
NM_011708	Vwf	NM_011708 // Vwf // Von Willebrand factor homolog // 6 F3|6 60.8 cM // 22371 ///	1.39775	1.39775	0.00722911
NM_054048	Rcor2	NM_054048 // Rcor2 // REST corepressor 2 // 19 A|19 // 104383 /// ENSMUST0000011	1.32459	1.32459	0.00724901
NM_029654	Atg2b	NM_029654 // Atg2b // ATG2 autophagy related 2 homolog B (S. cerevisiae) // 12 E	1.11079	1.11079	0.00726425
NM_001159382	Gjc1	NM_001159382 // Gjc1 // gap junction protein, gamma 1 // 11 E1|11 // 14615 /// N	1.30855	1.30855	0.00726585
NM_009163	Sgpl1	NM_009163 // Sgpl1 // sphingosine phosphate lyase 1 // 10 B4|10 32.0 cM // 20397	1.5587	1.5587	0.00727584
NM_011104	Prkce	NM_011104 // Prkce // protein kinase C, epsilon // 17 E4|17 // 18754 /// ENSMUST	-1.20432	0.830342	0.00728136
NM_008709	Mycn	NM_008709 // Mycn // v-myc myelocytomatosis viral related oncogene, neuroblastom	-1.59456	0.627131	0.00729739
NM_175140	Chst8	NM_175140 // Chst8 // carbohydrate (N-acetylgalactosamine 4-0) sulfotransferase	-1.31224	0.762058	0.00732545
NM_172468	Snx30	NM_172468 // Snx30 // sorting nexin family member 30 // 4 B3|4 // 209131 /// NM_	1.36827	1.36827	0.00733073
AK084066	Xpo7	AK084066 // Xpo7 // exportin 7 // 14 D2|14 // 65246	1.86107	1.86107	0.00733508
NM_001164036	Ly6e	NM_001164036 // Ly6e // lymphocyte antigen 6 complex, locus E // 15 D3|15 41.7 c	-2.26304	0.441883	0.00733508
NM_146303	Olfr1449	NM_146303 // Olfr1449 // olfactory receptor 1449 // 19 C1|19 // 258300 /// ENSMU	1.25189	1.25189	0.00734576
NM_009767	Chic1	NM_009767 // Chic1 // cysteine-rich hydrophobic domain 1 // X D|X 42.3 cM // 122	1.45585	1.45585	0.00735146
NM_001159492	Gpatch8	NM_001159492 // Gpatch8 // G patch domain containing 8 // 11 E1|11 // 237943 ///	-1.28558	0.777857	0.0073526
NM_010685	Lamp2	NM_010685 // Lamp2 // lysosomal-associated membrane protein 2 // X A3.3|X 13.0 c	1.39184	1.39184	0.00738066
NM_212450	Ctdspl2	NM_212450 // Ctdspl2 // CTD (carboxy-terminal domain, RNA polymerase II, polypep	1.32309	1.32309	0.00741236
NM_139134	Chodl	NM_139134 // Chodl // chondrolectin // 16|16 C3.2 // 246048 /// ENSMUST000000235	1.08882	1.08882	0.00742944
NM_009289	Slk	NM_009289 // Slk // STE20-like kinase (yeast) // 19|19 D2 // 20874 /// NM_001164	1.2838	1.2838	0.00744983
NM_144811	Cbx7	NM_144811 // Cbx7 // chromobox homolog 7 // 15 E1|15 46.0 cM // 52609 /// ENSMUS	1.55276	1.55276	0.00747264
NM_020606	Parva	NM_020606 // Parva // parvin, alpha // 7 F1|7 // 57342 /// ENSMUST00000033030 //	-1.63918	0.610062	0.00749103
NM_011352	Sema7a	NM_011352 // Sema7a // sema domain, immunoglobulin domain (Ig), and GPI membrane	-1.64363	0.60841	0.00749103
NM_011281	Rorc	NM_011281 // Rorc // RAR-related orphan receptor gamma // 3|3 F2 // 19885 /// EN	1.37876	1.37876	0.00749779
NM_177282	Mical2	NM_177282 // Mical2 // microtubule associated monoxygenase, calponin and LIM dom	-1.36433	0.732963	0.00750262
NM_175535	Arhgap20	NM_175535 // Arhgap20 // Rho GTPase activating protein 20 // 9 A5.3|9 // 244867	-1.36381	0.733239	0.0075465
NM_018789	Foxo4	NM_018789 // Foxo4 // forkhead box O4 // X C3-D|X 36.0 cM // 54601 /// ENSMUST00	1.38759	1.38759	0.00755558
BC024617	C630004H02Rik	BC024617 // C630004H02Rik // RIKEN cDNA C630004H02 gene // 11 E2|11 // 217310 //	-1.28965	0.775406	0.00758268
NM_001013380	Dync1li2	NM_001013380 // Dync1li2 // dynein, cytoplasmic 1 light intermediate chain 2 //	1.2194	1.2194	0.00758777
NM_007762	Crhr1	NM_007762 // Crhr1 // corticotropin releasing hormone receptor 1 // 11 E1|11 62.	-1.58108	0.632479	0.00759281
NM_001014423	Abi3bp	NM_001014423 // Abi3bp // ABI gene family, member 3 (NESH) binding protein // 16	-3.61528	0.276604	0.00759803
NM_026122	Hmgn3	NM_026122 // Hmgn3 // high mobility group nucleosomal binding domain 3 // 9|9 E3	-1.30259	0.767699	0.00763166
NM_024124	Hdac9	NM_024124 // Hdac9 // histone deacetylase 9 // 12 A3|12 // 79221 /// ENSMUST0000	-2.0407	0.490029	0.00766802
BC098197	9330132A10Rik	BC098197 // 9330132A10Rik // RIKEN cDNA 9330132A10 gene // 18 E4|18 // 319609	-1.46514	0.682527	0.00767975
NM_008704	Nme1	NM_008704 // Nme1 // non-metastatic cells 1, protein (NM23A) expressed in // 11	-1.83004	0.546436	0.00770501
NM_025783	Vps24	NM_025783 // Vps24 // vacuolar protein sorting 24 (yeast) // 6 C3|6 31.5 cM // 6	-1.20972	0.826641	0.00771183
NM_019392	Tyro3	NM_019392 // Tyro3 // TYRO3 protein tyrosine kinase 3 // 2 F|2 67.1 cM // 22174	-1.26627	0.789721	0.00771463
NM_133867	Eps8l3	NM_133867 // Eps8l3 // EPS8-like 3 // 3 F2.3|3 // 99662 /// ENSMUST00000037375 /	-1.26061	0.793265	0.00771477
NM_009872	Cdk5r2	NM_009872 // Cdk5r2 // cyclin-dependent kinase 5, regulatory subunit 2 (p39) //	-1.50703	0.663555	0.00772222
NM_001177950	Rpgr	NM_001177950 // Rpgr // retinitis pigmentosa GTPase regulator // X A1.1|X // 198	-1.19816	0.834615	0.00773074
NM_178854	Cnot6l	NM_178854 // Cnot6l // CCR4-NOT transcription complex, subunit 6-like // 5 E3|5	1.25658	1.25658	0.00774358
BC085239	1110051M20Rik	BC085239 // 1110051M20Rik // RIKEN cDNA 1110051M20 gene // 2 E1|2 // 228356 ///	-1.2051	0.829807	0.00776648
NM_028918	Ttc25	NM_028918 // Ttc25 // tetratricopeptide repeat domain 25 // 11 D|11 // 74407 ///	-1.17808	0.848837	0.0077894
NM_008855	Prkcb	NM_008855 // Prkcb // protein kinase C, beta // 7 F3|7 60.0 cM // 18751 /// BC04	-1.67573	0.596755	0.00779111
NM_201531	Kcnf1	NM_201531 // Kcnf1 // potassium voltage-gated channel, subfamily F, member 1 //	-1.47794	0.676619	0.00780116
NM_001025074	Ntrk2	NM_001025074 // Ntrk2 // neurotrophic tyrosine kinase, receptor, type 2 // 13 B1	1.23363	1.23363	0.00781157
NM_145991	Cdc73	NM_145991 // Cdc73 // cell division cycle 73, Paf1/RNA polymerase II complex com	1.42234	1.42234	0.00783099
NM_008138	Gnai2	NM_008138 // Gnai2 // guanine nucleotide binding protein (G protein), alpha inhi	1.37171	1.37171	0.00783553
BC062906	A330021E22Rik	BC062906 // A330021E22Rik // RIKEN cDNA A330021E22 gene // 5 A1|5 // 207686 ///	-1.50882	0.662768	0.00784288
NM_028417	Ttc9b	NM_028417 // Ttc9b // tetratricopeptide repeat domain 9B // 7 A3|7 // 73032 ///	-1.6569	0.603538	0.00787608
NM_172606	March6	NM_172606 // March6 // membrane-associated ring finger (C3HC4) 6 // 15 B2|15 //	1.24883	1.24883	0.00787695
NM_145526	P2rx3	NM_145526 // P2rx3 // purinergic receptor P2X, ligand-gated ion channel, 3 // 2	-1.33401	0.749619	0.00790697
NM_181407	Me3	NM_181407 // Me3 // malic enzyme 3, NADP(+)-dependent, mitochondrial // 7 E1|7 /	-1.5215	0.657244	0.00797487
NM_177225	Samd12	NM_177225 // Samd12 // sterile alpha motif domain containing 12 // 15 C-D1|15 //	1.49494	1.49494	0.00799015
NM_153172	Prss45	NM_153172 // Prss45 // protease, serine, 45 // 9 F3|9 // 260408 /// ENSMUST00000	-1.06038	0.943054	0.00803918
NM_178877	Nhedc2	NM_178877 // Nhedc2 // Na+/H+ exchanger domain containing 2 // 3 G3|3 // 97086 /	-1.48808	0.672008	0.00804232
NM_021474	Efemp2	NM_021474 // Efemp2 // epidermal growth factor-containing fibulin-like extracell	1.15657	1.15657	0.00804577
NM_145138	Nek9	NM_145138 // Nek9 // NIMA (never in mitosis gene a)-related expressed kinase 9 /	1.28215	1.28215	0.00808395
NM_177235	Bend6	NM_177235 // Bend6 // BEN domain containing 6 // 1 B|1 // 320705 /// ENSMUST0000	-1.44347	0.692775	0.0080929
NM_012023	Ppp2r5c	NM_012023 // Ppp2r5c // protein phosphatase 2, regulatory subunit B (B56), gamma	1.12555	1.12555	0.0080977
NM_177616	Ccdc157	NM_177616 // Ccdc157 // coiled-coil domain containing 157 // 11 A1|11 // 216516	-1.16738	0.856616	0.00810234
NM_030558	Car15	NM_030558 // Car15 // carbonic anhydrase 15 // 16 A3|16 10.36 cM // 80733 /// EN	-1.71	0.584794	0.00810594
NM_001130166	Oxr1	NM_001130166 // Oxr1 // oxidation resistance 1 // 15|15 D1 // 170719 /// NM_1308	-1.264	0.79114	0.00812884
NM_015734	Col5a1	NM_015734 // Col5a1 // collagen, type V, alpha 1 // 2 A2-B|2 18.0 cM // 12831 //	1.33739	1.33739	0.0081363
NM_178659	Jmjd4	NM_178659 // Jmjd4 // jumonji domain containing 4 // 11 B1.3|11 // 194952 /// EN	-1.30537	0.766067	0.00814811
NM_019992	Stap1	NM_019992 // Stap1 // signal transducing adaptor family member 1 // 5 E1|5 // 56	-1.12677	0.887496	0.00820047
NM_001159662	Ppp1r16b	NM_001159662 // Ppp1r16b // protein phosphatase 1, regulatory (inhibitor) subuni	-1.12645	0.887742	0.00822553
NM_023500	Xk	NM_023500 // Xk // Kell blood group precursor (McLeod phenotype) homolog // X A1	-1.40739	0.710535	0.00825808
NM_026908	Cab39l	NM_026908 // Cab39l // calcium binding protein 39-like // 14 C3-D1|14 // 69008 /	-1.29993	0.76927	0.00827335
NM_011752	Zfp259	NM_011752 // Zfp259 // zinc finger protein 259 // 9 A5.2|9 // 22687 /// ENSMUST0	-1.30639	0.765467	0.00828208
NM_145525	Osbpl6	NM_145525 // Osbpl6 // oxysterol binding protein-like 6 // 2 C3|2 // 99031 /// E	-1.25262	0.798328	0.0083092
NR_033728	Nit1	NR_033728 // Nit1 // nitrilase 1 // 1 H3|1 92.6 cM // 27045 /// NM_012049 // Nit	-1.37743	0.725991	0.00832452
NM_009875	Cdkn1b	NM_009875 // Cdkn1b // cyclin-dependent kinase inhibitor 1B // 6 G1|6 62.0 cM //	1.64868	1.64868	0.00833686
NM_008426	Kcnj3	NM_008426 // Kcnj3 // potassium inwardly-rectifying channel, subfamily J, member	-1.2783	0.78229	0.00834703
NM_027238	Ttc39b	NM_027238 // Ttc39b // tetratricopeptide repeat domain 39B // 4 C3|4 // 69863 //	-1.16914	0.855332	0.00838049
NM_019443	Ndufa1	NM_019443 // Ndufa1 // NADH dehydrogenase (ubiquinone) 1 alpha subcomplex, 1 //	-1.72683	0.579097	0.00838514
NM_026934	Zc3h15	NM_026934 // Zc3h15 // zinc finger CCCH-type containing 15 // 2|2 E1 // 69082 //	-1.34579	0.743059	0.0083976
NM_001170851	Klra2	NM_001170851 // Klra2 // killer cell lectin-like receptor, subfamily A, member 2	1.36708	1.36708	0.00841641
NM_026178	Mmd	NM_026178 // Mmd // monocyte to macrophage differentiation-associated // 11 C|11	-1.26583	0.789998	0.00843627
NM_181470	Ltv1	NM_181470 // Ltv1 // LTV1 homolog (S. cerevisiae) // 10 A2|10 // 353258 /// ENSM	-1.73666	0.575819	0.00844097
NM_010719	Lipe	NM_010719 // Lipe // lipase, hormone sensitive // 7 A3|7 5.5 cM // 16890 /// NM_	1.17705	1.17705	0.00844163
NM_145839	Rasgef1b	NM_145839 // Rasgef1b // RasGEF domain family, member 1B // 5 E3|5 // 320292 ///	-1.61981	0.617356	0.00845328
NM_133758	Usp47	NM_133758 // Usp47 // ubiquitin specific peptidase 47 // 7|7 F2 // 74996 /// ENS	1.19351	1.19351	0.00846578
NM_172274	Cc2d2a	NM_172274 // Cc2d2a // coiled-coil and C2 domain containing 2A // 5 B3|5 // 2312	1.29296	1.29296	0.00852193
NM_145534	Btbd3	NM_145534 // Btbd3 // BTB (POZ) domain containing 3 // 2 F3|2 // 228662 /// NM_0	-1.50797	0.663142	0.00852948
NM_024288	Rmnd5a	NM_024288 // Rmnd5a // required for meiotic nuclear division 5 homolog A (S. cer	1.20277	1.20277	0.00853972
NM_022029	Nrgn	NM_022029 // Nrgn // neurogranin // 9 A4|9 17.0 cM // 64011 /// ENSMUST000000656	-1.96127	0.509874	0.00855172
NM_153518	Ccdc65	NM_153518 // Ccdc65 // coiled-coil domain containing 65 // 15 F1|15 // 105833 //	-1.43342	0.697631	0.00855689
NM_001135727	Sh3kbp1	NM_001135727 // Sh3kbp1 // SH3-domain kinase binding protein 1 // X F4|X // 5819	-1.21442	0.823437	0.00859526
NM_026236	Wdr48	NM_026236 // Wdr48 // WD repeat domain 48 // 9 F4|9 // 67561 /// NM_028976 // Go	-1.29033	0.774997	0.00860249
NM_021462	Mknk2	NM_021462 // Mknk2 // MAP kinase-interacting serine/threonine kinase 2 // 10 C1|	1.47715	1.47715	0.00860739
NM_001033043	Rnf17	NM_001033043 // Rnf17 // ring finger protein 17 // 14 C3|14 // 30054 /// NM_1531	-1.11535	0.896582	0.00860762
NM_001025250	Vegfa	NM_001025250 // Vegfa // vascular endothelial growth factor A // 17 C|17 24.2 cM	-1.53176	0.652844	0.00862394
NM_011401	Slc2a3	NM_011401 // Slc2a3 // solute carrier family 2 (facilitated glucose transporter)	1.40417	1.40417	0.00862419
NM_198022	Tnrc6c	NM_198022 // Tnrc6c // trinucleotide repeat containing 6C // 11 E2|11 // 217351	1.85165	1.85165	0.00862765
NM_013912	Apln	NM_013912 // Apln // apelin // X|X A3.2 // 30878 /// ENSMUST00000039026 // Apln	-2.2541	0.443636	0.00865345
NM_134164	Syt12	NM_134164 // Syt12 // synaptotagmin XII // 19 A|19 // 171180 /// ENSMUST00000059	-1.61122	0.620646	0.00869196
NM_019677	Plcb1	NM_019677 // Plcb1 // phospholipase C, beta 1 // 2 F3|2 76.7 cM // 18795 /// NM_	-1.23569	0.809268	0.00870154
NM_207154	Olfr1102	NM_207154 // Olfr1102 // olfactory receptor 1102 // 2 D|2 // 228228 /// ENSMUST0	-1.1787	0.848391	0.00875085
NM_176971	Rab9b	NM_176971 // Rab9b // RAB9B, member RAS oncogene family // X F1|X // 319642 ///	1.94156	1.94156	0.00876812
NM_172394	Nup88	NM_172394 // Nup88 // nucleoporin 88 // 11 B4|11 42.0 cM // 19069 /// NM_0010833	1.28087	1.28087	0.00878903
NM_178283	Asb13	NM_178283 // Asb13 // ankyrin repeat and SOCS box-containing 13 // 13 A1|13 // 1	-1.58839	0.629567	0.00879392
NM_172303	Phf17	NM_172303 // Phf17 // PHD finger protein 17 // 3 B|3 // 269424 /// NM_001130184	1.52667	1.52667	0.00879964
NM_011633	Traf5	NM_011633 // Traf5 // TNF receptor-associated factor 5 // 1 H6|1 105.0 cM // 220	-1.11632	0.895799	0.00881833
NM_009089	Polr2a	NM_009089 // Polr2a // polymerase (RNA) II (DNA directed) polypeptide A // 11 B1	1.4507	1.4507	0.00882633
NM_021436	Tmeff1	NM_021436 // Tmeff1 // transmembrane protein with EGF-like and two follistatin-l	-1.07424	0.930895	0.00884656
NM_001039494	1700019N12Rik	NM_001039494 // 1700019N12Rik // RIKEN cDNA 1700019N12 gene // 19 A|19 // 67077	-1.94561	0.513979	0.00888835
NM_007397	Acvr2b	NM_007397 // Acvr2b // activin receptor IIB // 9 F3|9 // 11481 /// ENSMUST000000	1.62829	1.62829	0.00894829
NM_026817	Rabl2	NM_026817 // Rabl2 // RAB, member of RAS oncogene family-like 2 // 15 E3|15 // 6	-1.52401	0.656165	0.00895533
NM_028065	Cnpy3	NM_028065 // Cnpy3 // canopy 3 homolog (zebrafish) // 17|17 C // 72029 /// ENSMU	-1.20151	0.832285	0.00900088
NM_027421	Ints2	NM_027421 // Ints2 // integrator complex subunit 2 // 11 C|11 // 70422 /// ENSMU	1.25297	1.25297	0.009032
BC065058	BC048403	BC065058 // BC048403 // cDNA sequence BC048403 // 10 D2|10 // 270802 /// ENSMUST	-1.25187	0.798804	0.00904218
NM_029048	Spdyb	NM_029048 // Spdyb // speedy homolog B (Xenopus laevis) // 5 G2|5 // 74673 /// E	-1.10233	0.907168	0.00905352
NM_001146057	Acot7	NM_001146057 // Acot7 // acyl-CoA thioesterase 7 // 4 E2|4 // 70025 /// NM_00114	-1.41816	0.70514	0.00906275
NM_007953	Esrra	NM_007953 // Esrra // estrogen related receptor, alpha // 19 A|19 3.0 cM // 2637	-1.31733	0.759109	0.00906865
NM_029879	Rgs7bp	NM_029879 // Rgs7bp // regulator of G-protein signalling 7 binding protein // 13	-1.33177	0.75088	0.00907302
NM_153164	Cnot1	NM_153164 // Cnot1 // CCR4-NOT transcription complex, subunit 1 // 8 D1|8 // 234	1.2245	1.2245	0.00907343
NM_001190448	Ddc	NM_001190448 // Ddc // dopa decarboxylase // 11 A1-A4|11 7.0 cM // 13195 /// NM_	1.29536	1.29536	0.00908519
NM_008857	Prkci	NM_008857 // Prkci // protein kinase C, iota // 3 A3|3 13.8 cM // 18759 /// ENSM	-1.20345	0.830941	0.00909594
NM_153053	Sf3b4	NM_153053 // Sf3b4 // splicing factor 3b, subunit 4 // 3 F2.1|3 // 107701 /// EN	-1.41594	0.706247	0.00911799
NM_180956	Ndrg3	NM_180956 // Ndrg3 // N-myc downstream regulated gene 3 // 2 H1|2 // 29812 /// N	-1.2621	0.792333	0.00912368
NM_029847	Arsk	NM_029847 // Arsk // arylsulfatase K // 13 C1|13 // 77041 /// ENSMUST00000120573	1.36312	1.36312	0.00917243
NM_027238	Ttc39b	NM_027238 // Ttc39b // tetratricopeptide repeat domain 39B // 4 C3|4 // 69863 //	-1.33255	0.750443	0.00921622
NM_010026	Asap1	NM_010026 // Asap1 // ArfGAP with SH# domain, ankyrin repeat and PH domain1 // 1	-1.44997	0.68967	0.00926311
NM_145131	Pitrm1	NM_145131 // Pitrm1 // pitrilysin metallepetidase 1 // 13 A1|13 // 69617 /// ENS	-1.17193	0.853291	0.00928132
NM_008914	Ppp3cb	NM_008914 // Ppp3cb // protein phosphatase 3, catalytic subunit, beta isoform //	-1.16235	0.860328	0.00938533
NM_001130187	Smarcd2	NM_001130187 // Smarcd2 // SWI/SNF related, matrix associated, actin dependent r	1.31498	1.31498	0.00939647
NM_025298	Polr3e	NM_025298 // Polr3e // polymerase (RNA) III (DNA directed) polypeptide E // 7|7	-1.06117	0.942359	0.00945403
NM_001082553	Rab27b	NM_001082553 // Rab27b // RAB27b, member RAS oncogene family // 18 E2|18 45.0 cM	-2.01203	0.497011	0.00947369
NM_018831	Dclre1a	NM_018831 // Dclre1a // DNA cross-link repair 1A, PSO2 homolog (S. cerevisiae) /	1.28748	1.28748	0.00947678
NM_028093	Entpd8	NM_028093 // Entpd8 // ectonucleoside triphosphate diphosphohydrolase 8 // 2 A3|	-1.05239	0.950217	0.00950708
NM_001163672	Mapk9	NM_001163672 // Mapk9 // mitogen-activated protein kinase 9 // 11 B1.2|11 // 264	-1.15922	0.862646	0.00951013
NM_146588	Olfr1030	NM_146588 // Olfr1030 // olfactory receptor 1030 // 2 E1|2 // 258581 /// ENSMUST	1.11222	1.11222	0.0095369
NM_177271	Samd5	NM_177271 // Samd5 // sterile alpha motif domain containing 5 // 10 A1|10 // 320	-1.66333	0.601205	0.0095523
NM_007906	Eef1a2	NM_007906 // Eef1a2 // eukaryotic translation elongation factor 1 alpha 2 // 2 H	-1.17196	0.853273	0.00958529
NM_021316	Cend1	NM_021316 // Cend1 // cell cycle exit and neuronal differentiation 1 // 7 F5|7 /	-1.19865	0.834273	0.00958942
NM_026251	Patl2	NM_026251 // Patl2 // protein associated with topoisomerase II homolog 2 (yeast)	-1.06919	0.935291	0.00959109
NM_197990	1700025G04Rik	NM_197990 // 1700025G04Rik // RIKEN cDNA 1700025G04 gene // 1 G2|1 // 69399 ///	-1.30432	0.766683	0.00961056
NM_025285	Stmn2	NM_025285 // Stmn2 // stathmin-like 2 // 3 A1|3 6.6 cM // 20257 /// ENSMUST00000	-1.43521	0.696764	0.00962969
NM_008860	Prkcz	NM_008860 // Prkcz // protein kinase C, zeta // 4 E2|4 83.0 cM // 18762 /// NM_0	-1.54054	0.649124	0.0096522
NM_010588	Jag2	NM_010588 // Jag2 // jagged 2 // 12 F1|12 57.9 cM // 16450 /// ENSMUST0000007582	1.44427	1.44427	0.00966981
NM_153074	Lrrc25	NM_153074 // Lrrc25 // leucine rich repeat containing 25 // 8 B3.3|8 // 211228 /	1.18763	1.18763	0.00968351
NM_001081259	Mfsd7b	NM_001081259 // Mfsd7b // major facilitator superfamily domain containing 7B //	1.18999	1.18999	0.00969972
NM_007786	Csn3	NM_007786 // Csn3 // casein kappa // 5 E1|5 45.2 cM // 12994 /// ENSMUST00000001	-1.23104	0.81232	0.00971681
NM_080557	Snx4	NM_080557 // Snx4 // sorting nexin 4 // 16 B3|16 // 69150 /// ENSMUST00000023502	1.32596	1.32596	0.00973048
NM_026380	Rgs8	NM_026380 // Rgs8 // regulator of G-protein signaling 8 // 1 G3|1 78.0 cM // 677	-1.28764	0.776612	0.00974017
NM_008002	Fgf10	NM_008002 // Fgf10 // fibroblast growth factor 10 // 13 A3-A4|13 75.0 cM // 1416	-1.91436	0.522368	0.00977506
NM_027397	Isl2	NM_027397 // Isl2 // insulin related protein 2 (islet 2) // 9|9 C // 104360 ///	1.09435	1.09435	0.00978355
NM_019748	Sae1	NM_019748 // Sae1 // SUMO1 activating enzyme subunit 1 // 7 A2|7 4.0 cM // 56459	-1.38445	0.722308	0.00978896
NM_183428	Epb4.1	NM_183428 // Epb4.1 // erythrocyte protein band 4.1 // 4 D2.3|4 65.7 cM // 26958	1.37658	1.37658	0.00978955
NM_013569	Kcnh2	NM_013569 // Kcnh2 // potassium voltage-gated channel, subfamily H (eag-related)	-1.27738	0.782855	0.00979372
NM_009272	Srm	NM_009272 // Srm // spermidine synthase // 4 E2|4 // 20810 /// ENSMUST0000000661	-1.57535	0.634781	0.00981182
NM_019930	Ranbp9	NM_019930 // Ranbp9 // RAN binding protein 9 // 13 A4|13 // 56705 /// ENSMUST000	1.13129	1.13129	0.00981208
NM_010834	Mstn	NM_010834 // Mstn // myostatin // 1 C1.1|1 27.8 cM // 17700 /// ENSMUST000000272	1.17357	1.17357	0.00982835
NM_019835	B4galt5	NM_019835 // B4galt5 // UDP-Gal:betaGlcNAc beta 1,4-galactosyltransferase, polyp	1.19364	1.19364	0.00985607
NM_010162	Ext1	NM_010162 // Ext1 // exostoses (multiple) 1 // 15 C|15 26.55 cM // 14042 /// ENS	-1.33485	0.74915	0.0098615
NM_212487	Krt78	NM_212487 // Krt78 // keratin 78 // 15 F3|15 // 332131 /// ENSMUST00000062260 //	-1.15955	0.862403	0.00987149
NM_021895	Actn4	NM_021895 // Actn4 // actinin alpha 4 // 7 A3|7 // 60595 /// ENSMUST00000068045	-1.14815	0.870969	0.00987699
NM_008881	Plxna1	NM_008881 // Plxna1 // plexin A1 // 6 E2|6 // 18844 /// ENSMUST00000049845 // Pl	1.26213	1.26213	0.00988064
NM_146532	Olfr1170	NM_146532 // Olfr1170 // olfactory receptor 1170 // 2 D|2 // 258525 /// NM_14665	-1.27328	0.785373	0.00992007
NM_027469	Gfod2	NM_027469 // Gfod2 // glucose-fructose oxidoreductase domain containing 2 // 8|8	-1.23015	0.812906	0.00992294
NM_025454	Ing5	NM_025454 // Ing5 // inhibitor of growth family, member 5 // 1 D|1 // 66262 ///	1.36574	1.36574	0.00992334
NM_007378	Abca4	NM_007378 // Abca4 // ATP-binding cassette, sub-family A (ABC1), member 4 // 3 G	1.63559	1.63559	0.0099408
NM_175518	D730040F13Rik	NM_175518 // D730040F13Rik // RIKEN cDNA D730040F13 gene // 4 B3|4 // 242474 ///	1.24995	1.24995	0.0099488
NM_212484	Cnot6	NM_212484 // Cnot6 // CCR4-NOT transcription complex, subunit 6 // 11 B1.2|11 //	1.45426	1.45426	0.00995118
NM_008362	Il1r1	NM_008362 // Il1r1 // interleukin 1 receptor, type I // 1 B|1 19.5 cM // 16177 /	1.60117	1.60117	0.00996309
NM_008920	Prg2	NM_008920 // Prg2 // proteoglycan 2, bone marrow // 2 D|2 50.0 cM // 19074 /// E	1.05029	1.05029	0.0100187
NM_011946	Map3k2	NM_011946 // Map3k2 // mitogen-activated protein kinase kinase kinase 2 // 18 B3	1.26334	1.26334	0.0100837
NM_009802	Car6	NM_009802 // Car6 // carbonic anhydrase 6 // 4 E2|4 // 12353 /// ENSMUST00000030	-1.06621	0.9379	0.0100848
NM_001001883	Hecw2	NM_001001883 // Hecw2 // HECT, C2 and WW domain containing E3 ubiquitin protein	-1.29475	0.772351	0.0100904
BC032970	2810026P18Rik	BC032970 // 2810026P18Rik // RIKEN cDNA 2810026P18 gene // 9 E3.1|9 // 72655 ///	1.86033	1.86033	0.0101131
NM_183147	Sprn	NM_183147 // Sprn // shadow of prion protein // 7 F4|7 // 212518 /// NM_199301 /	-1.58087	0.632561	0.0101162
NM_145613	C1qtnf5	NM_145613 // C1qtnf5 // C1q and tumor necrosis factor related protein 5 // 9 A5.	1.10782	1.10782	0.0101201
NM_020575	March7	NM_020575 // March7 // membrane-associated ring finger (C3HC4) 7 // 2|2 C3 // 57	1.25671	1.25671	0.0101255
NM_030557	Mynn	NM_030557 // Mynn // myoneurin // 3 A3|3 // 80732 /// ENSMUST00000047502 // Mynn	1.26225	1.26225	0.0101432
NM_025923	Fancl	NM_025923 // Fancl // Fanconi anemia, complementation group L // 11|11 A2-A3 //	-1.45501	0.687281	0.0101448
NM_207551	Olfr209	NM_207551 // Olfr209 // olfactory receptor 209 // 16|16 // 404311 /// NM_146384	-1.24124	0.805643	0.0101463
NM_025339	Tmem42	NM_025339 // Tmem42 // transmembrane protein 42 // 9 F4|9 72.0 cM // 66079 /// N	-1.62389	0.615806	0.0101616
NM_028728	Nfam1	NM_028728 // Nfam1 // Nfat activating molecule with ITAM motif 1 // 15|15 E2 //	-1.12728	0.887094	0.0101849
BC029185	Foxn3	BC029185 // Foxn3 // forkhead box N3 // 12 E|12 // 71375	1.19478	1.19478	0.0102104
NM_175259	Shisa4	NM_175259 // Shisa4 // shisa homolog 4 (Xenopus laevis) // 1 E4|1 // 77552 /// E	-1.45989	0.684985	0.0102265
NM_001044697	Zfp2	NM_001044697 // Zfp2 // zinc finger protein 2 // 11 B1.3|11 45.0 cM // 22678 ///	1.19982	1.19982	0.0102444
NM_009893	Chrd	NM_009893 // Chrd // chordin // 16 B1|16 14.0 cM // 12667 /// NM_009379 // Thpo	1.61028	1.61028	0.0102786
NM_028343	Tmem135	NM_028343 // Tmem135 // transmembrane protein 135 // 7|7 E1 // 72759 /// ENSMUST	-1.10847	0.902145	0.0102877
NM_009072	Rock2	NM_009072 // Rock2 // Rho-associated coiled-coil containing protein kinase 2 //	-1.13957	0.877523	0.0103233
NM_198111	Akap6	NM_198111 // Akap6 // A kinase (PRKA) anchor protein 6 // 12 C1|12 // 238161 ///	-1.19396	0.837546	0.0103343
NM_133766	Efr3a	NM_133766 // Efr3a // EFR3 homolog A (S. cerevisiae) // 15 D1|15 // 76740 /// EN	-1.14494	0.873405	0.010345
NM_183318	Rgag4	NM_183318 // Rgag4 // retrotransposon gag domain containing 4 // X D|X // 331474	1.36819	1.36819	0.0103609
NM_009993	Cyp1a2	NM_009993 // Cyp1a2 // cytochrome P450, family 1, subfamily a, polypeptide 2 //	-1.08656	0.920334	0.0103797
NM_172673	Frmd5	NM_172673 // Frmd5 // FERM domain containing 5 // 2 E5|2 // 228564 /// ENSMUST00	1.22577	1.22577	0.0104333
NM_015737	Galnt4	NM_015737 // Galnt4 // UDP-N-acetyl-alpha-D-galactosamine:polypeptide N-acetylga	1.3622	1.3622	0.0104708
NM_025495	Cenpp	NM_025495 // Cenpp // centromere protein P // 13|13 B1 // 66336 /// ENSMUST00000	-1.18324	0.845138	0.0104952
NM_027215	Tmem147	NM_027215 // Tmem147 // transmembrane protein 147 // 7 B1|7 // 69804 /// ENSMUST	-1.64399	0.608275	0.010499
NM_194339	Bms1	NM_194339 // Bms1 // BMS1 homolog, ribosome assembly protein (yeast) // 6 F1|6 /	-1.1949	0.836892	0.0105439
NM_001145820	Gpd2	NM_001145820 // Gpd2 // glycerol phosphate dehydrogenase 2, mitochondrial // 2 C	-1.66986	0.598854	0.0105483
NM_138744	Ssx2ip	NM_138744 // Ssx2ip // synovial sarcoma, X breakpoint 2 interacting protein // 3	1.69247	1.69247	0.0105785
NM_147176	Homer1	NM_147176 // Homer1 // homer homolog 1 (Drosophila) // 13 C3|13 // 26556 /// NM_	-1.32549	0.754439	0.0105801
NM_013649	Ryk	NM_013649 // Ryk // receptor-like tyrosine kinase // 9 F1|9 61.0 cM // 20187 ///	1.2484	1.2484	0.0106029
NM_001024672	AB099516	NM_001024672 // AB099516 // cDNA sequence AB099516 // 15 F1|15 // 554292 /// NM_	-1.22762	0.814585	0.010627
NM_001001152	Zfp458	NM_001001152 // Zfp458 // zinc finger protein 458 // 13 B3|13 40.3 cM // 238690	-1.64633	0.607413	0.010627
NM_153803	Glb1l2	NM_153803 // Glb1l2 // galactosidase, beta 1-like 2 // 9 A4|9 // 244757 /// ENSM	1.10932	1.10932	0.0106318
NM_015820	Hs6st3	NM_015820 // Hs6st3 // heparan sulfate 6-O-sulfotransferase 3 // 14 E4|14 // 507	-1.41426	0.707083	0.0106471
NR_003243	Fate1	NR_003243 // Fate1 // fetal and adult testis expressed 1 // X A7.3|X // 77905 //	1.26191	1.26191	0.0106594
NM_199447	Rrp12	NM_199447 // Rrp12 // ribosomal RNA processing 12 homolog (S. cerevisiae) // 19	-1.59632	0.62644	0.0106781
NM_013783	Mmel1	NM_013783 // Mmel1 // membrane metallo-endopeptidase-like 1 // 4 E2|4 // 27390 /	1.05411	1.05411	0.0106835
NM_009142	Cx3cl1	NM_009142 // Cx3cl1 // chemokine (C-X3-C motif) ligand 1 // 8 C5|8 46.0 cM // 20	-1.37599	0.726749	0.0106983
NM_178686	Cep120	NM_178686 // Cep120 // centrosomal protein 120 // 18 D1|18 // 225523 /// ENSMUST	1.28053	1.28053	0.0107268
NM_028835	Atg7	NM_028835 // Atg7 // autophagy-related 7 (yeast) // 6 E3|6 // 74244 /// ENSMUST0	-1.18042	0.847155	0.0107367
NM_016747	Dlg3	NM_016747 // Dlg3 // discs, large homolog 3 (Drosophila) // X|X C2 // 53310 ///	-1.29085	0.774686	0.0107411
NM_028888	4931428F04Rik	NM_028888 // 4931428F04Rik // RIKEN cDNA 4931428F04 gene // 8 D3|8 // 74356 ///	-1.84242	0.542764	0.0107572
NM_008761	Fxyd5	NM_008761 // Fxyd5 // FXYD domain-containing ion transport regulator 5 // 7 B1|7	1.55582	1.55582	0.0107809
NM_028567	1700094D03Rik	NM_028567 // 1700094D03Rik // RIKEN cDNA 1700094D03 gene // 3 F1|3 // 73545 ///	1.42361	1.42361	0.010799
NM_019800	Acp6	NM_019800 // Acp6 // acid phosphatase 6, lysophosphatidic // 3 F2.1|3 // 66659 /	-1.56742	0.63799	0.010835
NM_026255	Slc25a26	NM_026255 // Slc25a26 // solute carrier family 25 (mitochondrial carrier, phosph	-1.33655	0.748193	0.010841
NM_026446	Rgs19	NM_026446 // Rgs19 // regulator of G-protein signaling 19 // 2 H4|2 45.0 cM // 5	-1.78508	0.560198	0.0108507
NM_008438	Kera	NM_008438 // Kera // keratocan // 10 C3|10 61.0 cM // 16545 /// ENSMUST000001052	-1.06779	0.936515	0.0108883
NM_001080798	Aff1	NM_001080798 // Aff1 // AF4/FMR2 family, member 1 // 5 E|5 56.0 cM // 17355 ///	1.64561	1.64561	0.0109029
NM_178252	Arhgap33	NM_178252 // Arhgap33 // Rho GTPase activating protein 33 // 7 B1|7 // 233071 //	-1.85627	0.538714	0.0109282
NM_148948	Dicer1	NM_148948 // Dicer1 // Dicer1, Dcr-1 homolog (Drosophila) // 12 E-F1|12 51.0 cM	1.46571	1.46571	0.0109398
NM_010097	Sparcl1	NM_010097 // Sparcl1 // SPARC-like 1 // 5 E4|5 55.0 cM // 13602 /// NM_001163772	1.18693	1.18693	0.0109458
NM_008232	Hdgfl1	NM_008232 // Hdgfl1 // hepatoma derived growth factor-like 1 // 13 A3.1|13 // 15	-1.29161	0.774225	0.0109493
NM_009062	Rgs4	NM_009062 // Rgs4 // regulator of G-protein signaling 4 // 1 H3|1 86.5 cM // 197	-1.73455	0.576518	0.0109601
NM_148945	Rps6ka3	NM_148945 // Rps6ka3 // ribosomal protein S6 kinase polypeptide 3 // X F4|X 65.7	-1.23289	0.811105	0.0109695
NM_173777	Olfm2	NM_173777 // Olfm2 // olfactomedin 2 // 9 A3|9 // 244723 /// ENSMUST00000034692	-1.18432	0.844366	0.010975
NM_013509	Eno2	NM_013509 // Eno2 // enolase 2, gamma neuronal // 6 F2|6 60.21 cM // 13807 /// E	-1.29189	0.77406	0.0110026
NM_133352	Tm9sf3	NM_133352 // Tm9sf3 // transmembrane 9 superfamily member 3 // 19 C3|19 // 10735	1.27589	1.27589	0.0110438
NM_008079	Galc	NM_008079 // Galc // galactosylceramidase // 12 E|12 48.0 cM // 14420 /// NM_001	1.37767	1.37767	0.0111019
NM_053191	Pi15	NM_053191 // Pi15 // peptidase inhibitor 15 // 1|1 A4 // 94227 /// ENSMUST000000	1.1338	1.1338	0.0111146
NM_018884	Pdzrn3	NM_018884 // Pdzrn3 // PDZ domain containing RING finger 3 // 6 D3|6 // 55983 //	-1.23971	0.806642	0.0111327
NM_026844	2310061C15Rik	NM_026844 // 2310061C15Rik // RIKEN cDNA 2310061C15 gene // 8 E1|8 // 66531 ///	-1.70324	0.587115	0.011151
NM_198109	Ssh1	NM_198109 // Ssh1 // slingshot homolog 1 (Drosophila) // 5 F|5 // 231637 /// ENS	1.10207	1.10207	0.0111578
NM_011759	Zfp41	NM_011759 // Zfp41 // zinc finger protein 41 // 15 D3|15 // 22701 /// NM_0010447	1.3738	1.3738	0.0111701
NM_011250	Rbl2	NM_011250 // Rbl2 // retinoblastoma-like 2 // 8 C5|8 40.99 cM // 19651 /// ENSMU	1.16283	1.16283	0.0111797
NM_175398	6530418L21Rik	NM_175398 // 6530418L21Rik // RIKEN cDNA 6530418L21 gene // 3 F2.2|3 // 109050 /	-1.64381	0.608341	0.0112119
NM_175136	Rnf122	NM_175136 // Rnf122 // ring finger protein 122 // 8 A3|8 // 68867 /// ENSMUST000	-1.13081	0.884321	0.0112203
NM_181323	Cwh43	NM_181323 // Cwh43 // cell wall biogenesis 43 C-terminal homolog (S. cerevisiae)	-1.31402	0.761021	0.0112295
NM_001159538	Fgd2	NM_001159538 // Fgd2 // FYVE, RhoGEF and PH domain containing 2 // 17 A3.3|17 8.	-1.11505	0.89682	0.0112529
NM_008684	Neo1	NM_008684 // Neo1 // neogenin // 9 B|9 // 18007 /// NM_001042752 // Neo1 // neog	1.25206	1.25206	0.0112688
NM_026836	Taf11	NM_026836 // Taf11 // TAF11 RNA polymerase II, TATA box binding protein (TBP)-as	-1.41354	0.707442	0.0112706
NM_153414	Ints9	NM_153414 // Ints9 // integrator complex subunit 9 // 14 D1|14 28.0 cM // 210925	-1.22006	0.819632	0.0112724
NM_016717	Scly	NM_016717 // Scly // selenocysteine lyase // 1 D|1 // 50880 /// NM_145600 // Zfp	-1.36065	0.734944	0.0112797
NM_009810	Casp3	NM_009810 // Casp3 // caspase 3 // 8 B1.1|8 26.0 cM // 12367 /// ENSMUST00000093	1.80311	1.80311	0.0113171
¹ P<0.05, FDR 0.25
² Fold changes are indicated (note that no fold cutoff was applied)
