# Supplementary material for: Gene Network and Pathway Analysis of Mice with Conditional Ablation of Dicer in Post-Mitotic Neurons
Source: PLoS One. 2012 Aug 27;7(8):e44060. doi: 10.1371/journal.pone.0044060 (PMC3428293; doi:10.1371/journal.pone.0044060)
Supplement: Table S2 — Primers used for real-time qRT-PCR. (XLSX) [file pone.0044060.s005.xlsx]

## Sheet: Feuil1
Table S2. Specific primers for validation of gene arrays by real-time qPCR.
Gene Symbol		Forward		Reverse
Cadps2		CATTGCCACTCCTATCCCTG		GTCTCTGTTTCCTTTTCTGCG
Rap2c		AGCAGTTTGCCTCCATGAG		GTGGGACTTTCTCGTATCTCTTC
Als2		TCAGCTGATCTCGCGTACC		GCAAAAGCTCTCTCAAGACCTG
Dnmt3a		AACGGAAACGGGATGAGTG		ACTGCAATTACCTTGGCTTTCT
Scube1		AAATCCAATGAAGGCAACAGCGGC		AAATTTCCTGGTGGTTCTCCGAGG
Bcl2l11		CAAGTCAACACAAACCCCAAG		CTCCTGTGCAATCCGTATCTC
Exd2		CTGAAGCCGAGAAATAGGAAGG		GGAGGAAGCAGTTATCATAGAGAG
Tnrc6c		GCATATGACGATGTTGAACCAG		CAGATTAGTGATTGTGCGCG
Islr2		TCCCTTAGACTGTCACCTGAG		CTCTGACCACTCCTAGCAAAG
Limk1		ATCACAGAGTACATCAAGGGC		GTTCATCGAATGGAGGTAGGC
GAPDH		AAATTTGGCATTGTGGAAGG		CACATTGGGGGTAGGAACAC
