# Supplementary material for: Gene Network and Pathway Analysis of Mice with Conditional Ablation of Dicer in Post-Mitotic Neurons
Source: PLoS One. 2012 Aug 27;7(8):e44060. doi: 10.1371/journal.pone.0044060 (PMC3428293; doi:10.1371/journal.pone.0044060)
Supplement: Table S3 — Functional analysis of misregulated genes in Dicer cKO compared to control mice. (XLSX) [file pone.0044060.s006.xlsx]

## Sheet: all genes
Table S3. Functional analysis of misregulated genes in Dicer cKO compared to control mice.
Here, ALL genes (n=755) were analysed using the DAVID logarithm.
The number of genes associated with each term is indicated under the column “count”.
Relevant biological functions related to neurobiology are indicated in bold.
Functional categories are indicated: BP, biological process; MF, molecular function; CC, celular component
Category	Term	Count	PValue	Fold Enrichment
GOTERM_BP_FAT	GO:0006468~protein amino acid phosphorylation	43	0.000405088	1.76244
GOTERM_BP_FAT	GO:0008104~protein localization	48	0.000558593	1.67214
GOTERM_BP_FAT	GO:0015031~protein transport	42	0.00105051	1.69237
GOTERM_BP_FAT	GO:0006793~phosphorus metabolic process	52	0.00119347	1.57511
GOTERM_BP_FAT	GO:0006796~phosphate metabolic process	52	0.00119347	1.57511
GOTERM_BP_FAT	GO:0016310~phosphorylation	45	0.00120952	1.64405
GOTERM_BP_FAT	GO:0045184~establishment of protein localization	42	0.001211	1.67947
GOTERM_BP_FAT	GO:0010975~regulation of neuron projection development	8	0.00185978	4.46496
GOTERM_BP_FAT	GO:0007242~intracellular signaling cascade	53	0.00232078	1.51943
GOTERM_BP_FAT	GO:0010769~regulation of cell morphogenesis involved in differentiation	8	0.00267811	4.19707
GOTERM_BP_FAT	GO:0006497~protein amino acid lipidation	8	0.00267811	4.19707
GOTERM_BP_FAT	GO:0044093~positive regulation of molecular function	23	0.00322776	1.97166
GOTERM_BP_FAT	GO:0050770~regulation of axonogenesis	7	0.00330219	4.70825
GOTERM_BP_FAT	GO:0022604~regulation of cell morphogenesis	11	0.00377694	2.97472
GOTERM_BP_FAT	GO:0042158~lipoprotein biosynthetic process	8	0.0046234	3.81551
GOTERM_BP_FAT	GO:0051347~positive regulation of transferase activity	13	0.00538327	2.52601
GOTERM_BP_FAT	GO:0031344~regulation of cell projection organization	8	0.00564469	3.68164
GOTERM_BP_FAT	GO:0007010~cytoskeleton organization	23	0.00672473	1.8507
GOTERM_BP_FAT	GO:0032886~regulation of microtubule-based process	7	0.00680628	4.08048
GOTERM_BP_FAT	GO:0045860~positive regulation of protein kinase activity	12	0.00765359	2.53855
GOTERM_BP_FAT	GO:0007268~synaptic transmission	15	0.00812212	2.21053
GOTERM_BP_FAT	GO:0016568~chromatin modification	18	0.0088601	2.00072
GOTERM_BP_FAT	GO:0051338~regulation of transferase activity	16	0.00914745	2.10908
GOTERM_BP_FAT	GO:0006325~chromatin organization	22	0.00919135	1.83205
GOTERM_BP_FAT	GO:0033674~positive regulation of kinase activity	12	0.010747	2.42138
GOTERM_BP_FAT	GO:0070507~regulation of microtubule cytoskeleton organization	6	0.0111246	4.37194
GOTERM_BP_FAT	GO:0051276~chromosome organization	26	0.0116976	1.68818
GOTERM_BP_FAT	GO:0045859~regulation of protein kinase activity	15	0.0117017	2.11546
GOTERM_BP_FAT	GO:0006730~one-carbon metabolic process	11	0.0137158	2.46622
GOTERM_BP_FAT	GO:0043549~regulation of kinase activity	15	0.0151134	2.04935
GOTERM_BP_FAT	GO:0045664~regulation of neuron differentiation	10	0.0156023	2.57173
GOTERM_BP_FAT	GO:0060284~regulation of cell development	13	0.0184048	2.14473
GOTERM_BP_FAT	GO:0006511~ubiquitin-dependent protein catabolic process	12	0.0188004	2.23248
GOTERM_BP_FAT	GO:0007264~small GTPase mediated signal transduction	18	0.0198731	1.83012
GOTERM_BP_FAT	GO:0048738~cardiac muscle tissue development	7	0.020732	3.22143
GOTERM_BP_FAT	GO:0030516~regulation of axon extension	4	0.021191	6.55792
GOTERM_BP_FAT	GO:0043085~positive regulation of catalytic activity	18	0.0219565	1.80908
GOTERM_BP_FAT	GO:0042157~lipoprotein metabolic process	8	0.0252956	2.76123
GOTERM_BP_FAT	GO:0032940~secretion by cell	14	0.0255934	1.97443
GOTERM_BP_FAT	GO:0019226~transmission of nerve impulse	16	0.0260617	1.85711
GOTERM_BP_FAT	GO:0050767~regulation of neurogenesis	11	0.0291648	2.18597
GOTERM_BP_FAT	GO:0032259~methylation	8	0.0304728	2.65637
GOTERM_BP_FAT	GO:0043632~modification-dependent macromolecule catabolic process	29	0.0316309	1.49748
GOTERM_BP_FAT	GO:0019941~modification-dependent protein catabolic process	29	0.0316309	1.49748
GOTERM_BP_FAT	GO:0042692~muscle cell differentiation	10	0.0343739	2.24202
GOTERM_BP_FAT	GO:0045176~apical protein localization	3	0.0347427	9.83687
GOTERM_BP_FAT	GO:0051493~regulation of cytoskeleton organization	9	0.0348239	2.3847
GOTERM_BP_FAT	GO:0046620~regulation of organ growth	5	0.0354234	3.97449
GOTERM_BP_FAT	GO:0019637~organophosphate metabolic process	13	0.0367015	1.93757
GOTERM_BP_FAT	GO:0008654~phospholipid biosynthetic process	8	0.038421	2.52835
GOTERM_BP_FAT	GO:0051130~positive regulation of cellular component organization	10	0.0431167	2.15014
GOTERM_BP_FAT	GO:0060052~neurofilament cytoskeleton organization	3	0.0435623	8.74389
GOTERM_BP_FAT	GO:0042462~eye photoreceptor cell development	4	0.0437712	4.99651
GOTERM_BP_FAT	GO:0045596~negative regulation of cell differentiation	13	0.0454917	1.87369
GOTERM_BP_FAT	GO:0007269~neurotransmitter secretion	5	0.0466882	3.64329
GOTERM_BP_FAT	GO:0035265~organ growth	4	0.0492959	4.76939
Category	Term	Count	PValue	Fold Enrichment
GOTERM_CC_FAT	GO:0005794~Golgi apparatus	42	0.00288087	1.60092
GOTERM_CC_FAT	GO:0043232~intracellular non-membrane-bounded organelle	94	0.00893096	1.27338
GOTERM_CC_FAT	GO:0043228~non-membrane-bounded organelle	94	0.00893096	1.27338
GOTERM_CC_FAT	GO:0005883~neurofilament	3	0.0136139	15.5975
GOTERM_CC_FAT	GO:0005783~endoplasmic reticulum	46	0.0140426	1.42698
GOTERM_CC_FAT	GO:0019898~extrinsic to membrane	29	0.0149619	1.5972
GOTERM_CC_FAT	GO:0005856~cytoskeleton	58	0.0170041	1.34381
GOTERM_CC_FAT	GO:0005912~adherens junction	10	0.0205976	2.45244
GOTERM_CC_FAT	GO:0005901~caveola	5	0.0211462	4.64211
GOTERM_CC_FAT	GO:0005925~focal adhesion	7	0.0215304	3.19247
GOTERM_CC_FAT	GO:0005924~cell-substrate adherens junction	7	0.02902	2.98313
GOTERM_CC_FAT	GO:0005730~nucleolus	20	0.0306284	1.67715
GOTERM_CC_FAT	GO:0005789~endoplasmic reticulum membrane	12	0.0323203	2.0523
GOTERM_CC_FAT	GO:0005886~plasma membrane	130	0.0323973	1.16292
GOTERM_CC_FAT	GO:0044432~endoplasmic reticulum part	16	0.0331642	1.80058
GOTERM_CC_FAT	GO:0031410~cytoplasmic vesicle	29	0.035093	1.48401
GOTERM_CC_FAT	GO:0060053~neurofilament cytoskeleton	3	0.0353136	9.74844
GOTERM_CC_FAT	GO:0030176~integral to endoplasmic reticulum membrane	5	0.0364064	3.93876
GOTERM_CC_FAT	GO:0012505~endomembrane system	30	0.0382832	1.45771
GOTERM_CC_FAT	GO:0030055~cell-substrate junction	7	0.0405531	2.75713
GOTERM_CC_FAT	GO:0031090~organelle membrane	42	0.0416907	1.3496
GOTERM_CC_FAT	GO:0031981~nuclear lumen	45	0.0437354	1.32482
GOTERM_CC_FAT	GO:0031982~vesicle	29	0.0438598	1.45256
GOTERM_CC_FAT	GO:0042175~nuclear envelope-endoplasmic reticulum network	12	0.0442963	1.94969
GOTERM_CC_FAT	GO:0045121~membrane raft	8	0.0445552	2.44667
GOTERM_CC_FAT	GO:0070161~anchoring junction	10	0.0470994	2.11348
GOTERM_CC_FAT	GO:0016023~cytoplasmic membrane-bounded vesicle	24	0.0488054	1.50701
Category	Term	Count	PValue	Fold Enrichment
GOTERM_MF_FAT	GO:0008092~cytoskeletal protein binding	32	0.000220221	2.046
GOTERM_MF_FAT	GO:0019899~enzyme binding	21	0.000426862	2.42739
GOTERM_MF_FAT	GO:0032553~ribonucleotide binding	95	0.000489828	1.40015
GOTERM_MF_FAT	GO:0032555~purine ribonucleotide binding	95	0.000489828	1.40015
GOTERM_MF_FAT	GO:0017076~purine nucleotide binding	98	0.000536392	1.38646
GOTERM_MF_FAT	GO:0030695~GTPase regulator activity	27	0.00122842	1.97976
GOTERM_MF_FAT	GO:0017016~Ras GTPase binding	9	0.00125478	4.17949
GOTERM_MF_FAT	GO:0032559~adenyl ribonucleotide binding	78	0.00137222	1.41416
GOTERM_MF_FAT	GO:0030554~adenyl nucleotide binding	81	0.00153091	1.39679
GOTERM_MF_FAT	GO:0060589~nucleoside-triphosphatase regulator activity	27	0.0015554	1.94739
GOTERM_MF_FAT	GO:0031267~small GTPase binding	9	0.00157683	4.03781
GOTERM_MF_FAT	GO:0001883~purine nucleoside binding	81	0.0019726	1.38506
GOTERM_MF_FAT	GO:0051020~GTPase binding	9	0.002179	3.84244
GOTERM_MF_FAT	GO:0001882~nucleoside binding	81	0.00233355	1.37617
GOTERM_MF_FAT	GO:0005524~ATP binding	76	0.00235716	1.39413
GOTERM_MF_FAT	GO:0004672~protein kinase activity	37	0.00248457	1.67992
GOTERM_MF_FAT	GO:0004674~protein serine/threonine kinase activity	29	0.00264159	1.82336
GOTERM_MF_FAT	GO:0000166~nucleotide binding	107	0.00276774	1.29744
GOTERM_MF_FAT	GO:0017137~Rab GTPase binding	5	0.00492828	6.96582
GOTERM_MF_FAT	GO:0003779~actin binding	21	0.00644701	1.93011
GOTERM_MF_FAT	GO:0004697~protein kinase C activity	4	0.0172824	7.0587
GOTERM_MF_FAT	GO:0043169~cation binding	169	0.0185386	1.15147
GOTERM_MF_FAT	GO:0046872~metal ion binding	167	0.0215149	1.14818
GOTERM_MF_FAT	GO:0015631~tubulin binding	8	0.0242094	2.78633
GOTERM_MF_FAT	GO:0043167~ion binding	169	0.0288689	1.13713
GOTERM_MF_FAT	GO:0042803~protein homodimerization activity	14	0.0311514	1.92011
GOTERM_MF_FAT	GO:0030955~potassium ion binding	10	0.0342671	2.24323
GOTERM_MF_FAT	GO:0031420~alkali metal ion binding	14	0.0484241	1.79894
Category	Term	Count	PValue	Fold Enrichment
KEGG_PATHWAY	mmu04510:Focal adhesion	20	0.000430075	2.45592
KEGG_PATHWAY	mmu04370:VEGF signaling pathway	11	0.000968956	3.51907
KEGG_PATHWAY	mmu04010:MAPK signaling pathway	23	0.00112179	2.11023
KEGG_PATHWAY	mmu05014:Amyotrophic lateral sclerosis (ALS)	9	0.00204193	3.83898
KEGG_PATHWAY	mmu04810:Regulation of actin cytoskeleton	19	0.00319505	2.12884
KEGG_PATHWAY	mmu04150:mTOR signaling pathway	8	0.00604982	3.60201
KEGG_PATHWAY	mmu04360:Axon guidance	12	0.0179643	2.2272
KEGG_PATHWAY	mmu04666:Fc gamma R-mediated phagocytosis	10	0.0183682	2.48098
KEGG_PATHWAY	mmu04730:Long-term depression	8	0.027118	2.70151
KEGG_PATHWAY	mmu04070:Phosphatidylinositol signaling system	8	0.0329871	2.59345
KEGG_PATHWAY	mmu02010:ABC transporters	6	0.0355621	3.24181
KEGG_PATHWAY	mmu04664:Fc epsilon RI signaling pathway	8	0.0498211	2.37205
Category	Term	Count	PValue	Fold Enrichment
INTERPRO	IPR002290:Serine/threonine protein kinase	25	5.68932e-05	2.53135
INTERPRO	IPR017441:Protein kinase, ATP binding site	35	0.000157729	2.01099
INTERPRO	IPR017442:Serine/threonine protein kinase-related	29	0.000376797	2.08058
INTERPRO	IPR000719:Protein kinase, core	34	0.0008029	1.85804
INTERPRO	IPR008271:Serine/threonine protein kinase, active site	27	0.00102059	2.01242
INTERPRO	IPR006821:Intermediate filament, DNA-binding region	4	0.00160475	15.3328
INTERPRO	IPR013129:Transcription factor jumonji	6	0.0016581	6.70808
INTERPRO	IPR000961:AGC-kinase, C-terminal	8	0.00333304	4.05016
INTERPRO	IPR000008:C2 calcium-dependent membrane targeting	13	0.00336771	2.68323
INTERPRO	IPR017892:Protein kinase, C-terminal	7	0.00338641	4.69566
INTERPRO	IPR015745:Protein kinase C	4	0.0036421	11.9255
INTERPRO	IPR018029:C2 membrane targeting protein	11	0.00613071	2.78449
INTERPRO	IPR003347:Transcription factor jumonji/aspartyl beta-hydroxylase	6	0.00614969	5.03106
INTERPRO	IPR003577:Ras small GTPase, Ras type	5	0.0111575	5.59007
INTERPRO	IPR015369:Follistatin/Osteonectin-like EGF domain	3	0.0128294	16.0994
INTERPRO	IPR019577:SPARC/Testican, calcium-binding domain	3	0.0128294	16.0994
INTERPRO	IPR003439:ABC transporter-like	7	0.0135034	3.54389
INTERPRO	IPR013753:Ras	11	0.014901	2.4393
INTERPRO	IPR000738:WHEP-TRS	3	0.0187726	13.4162
INTERPRO	IPR001806:Ras GTPase	11	0.0234054	2.27043
INTERPRO	IPR001565:Synaptotagmin	4	0.0236309	6.31349
INTERPRO	IPR017871:ABC transporter, conserved site	7	0.031408	2.93479
INTERPRO	IPR002350:Proteinase inhibitor I1, Kazal	6	0.0322487	3.35404
INTERPRO	IPR003593:ATPase, AAA+ type, core	11	0.0335113	2.13881
INTERPRO	IPR001715:Calponin-like actin-binding	7	0.0405641	2.76215
INTERPRO	IPR003349:Transcription factor jumonji, JmjN	3	0.0418432	8.94411
INTERPRO	IPR001375:Peptidase S9, prolyl oligopeptidase active site region	3	0.0418432	8.94411
Category	Term	Count	PValue	Fold Enrichment
UP_TISSUE	Brain	370	3.11381e-14	1.36579
UP_TISSUE	Eye	93	1.06931e-06	1.67143
UP_TISSUE	Brain cortex	47	4.10052e-06	2.07991
UP_TISSUE	Cerebellum	90	4.29436e-05	1.53767
UP_TISSUE	Embryonic tail	30	0.000587366	1.99467
UP_TISSUE	Macrophage	40	0.000843112	1.75005
UP_TISSUE	Spinal cord	35	0.00109648	1.80652
UP_TISSUE	Lung	71	0.00214006	1.43031
UP_TISSUE	Diencephalon	25	0.00372139	1.89038
UP_TISSUE	Sympathetic ganglion	13	0.00493036	2.56153
UP_TISSUE	Embryo	99	0.00575483	1.29417
UP_TISSUE	Hippocampus	56	0.00694693	1.42882
UP_TISSUE	Head	81	0.00831116	1.31959
UP_TISSUE	Mammary tumor	122	0.00843044	1.23949
UP_TISSUE	Embryonic stem cell	18	0.00884891	2.00786
UP_TISSUE	Medulla oblongata	30	0.0219413	1.53669
UP_TISSUE	Spinal ganglion	24	0.0220892	1.64018
UP_TISSUE	In vitro fertilized eggs	16	0.0236405	1.88608
UP_TISSUE	Visual cortex	16	0.0261694	1.86169
UP_TISSUE	Retina	34	0.0302822	1.44995
UP_TISSUE	Mammary gland	95	0.0367234	1.20738
UP_TISSUE	Thymus	109	0.0446166	1.17979
UP_TISSUE	Embryonic germ cell	8	0.0491431	2.39952

## Sheet: up-regulated genes
Supplemental Table 3. Functional analysis of misregulated genes in Dicer cKO compared to control mice.
Here, Up-regulated genes (n=299) were analysed using the DAVID logarithm.
The number of genes associated with each term is indicated under the column “count”.
Relevant biological functions related to neurobiology are indicated in bold.
Common biological terms found in both up- and down-regulated genes are highlighted in red.
Functional categories are indicated: BP, biological process; MF, molecular function; CC, celular component
Category	Term	Count	p Value	Fold Enrichment
GOTERM_BP_FAT	GO:0006350~transcription	53	4.77503e-06	1.89029
GOTERM_BP_FAT	GO:0006325~chromatin organization	18	1.02308e-05	3.61143
GOTERM_BP_FAT	GO:0045449~regulation of transcription	61	1.09709e-05	1.73112
GOTERM_BP_FAT	GO:0051276~chromosome organization	20	2.16219e-05	3.12871
GOTERM_BP_FAT	GO:0016568~chromatin modification	15	2.23596e-05	4.01695
GOTERM_BP_FAT	GO:0000122~negative regulation of transcription from RNA polymerase II promoter	12	0.00109598	3.28312
GOTERM_BP_FAT	GO:0006511~ubiquitin-dependent protein catabolic process	9	0.00175488	4.03404
GOTERM_BP_FAT	GO:0010629~negative regulation of gene expression	16	0.00216412	2.46634
GOTERM_BP_FAT	GO:0007049~cell cycle	20	0.00367129	2.06874
GOTERM_BP_FAT	GO:0006323~DNA packaging	7	0.00521428	4.3802
GOTERM_BP_FAT	GO:0006468~protein amino acid phosphorylation	20	0.00600636	1.975
GOTERM_BP_FAT	GO:0022402~cell cycle process	14	0.00948374	2.2514
GOTERM_BP_FAT	GO:0045892~negative regulation of transcription, DNA-dependent	12	0.00970071	2.46234
GOTERM_BP_FAT	GO:0051253~negative regulation of RNA metabolic process	12	0.0101859	2.44645
GOTERM_BP_FAT	GO:0042692~muscle cell differentiation	7	0.0104741	3.7812
GOTERM_BP_FAT	GO:0043161~proteasomal ubiquitin-dependent protein catabolic process	4	0.0114348	8.42667
GOTERM_BP_FAT	GO:0010498~proteasomal protein catabolic process	4	0.0114348	8.42667
GOTERM_BP_FAT	GO:0007050~cell cycle arrest	5	0.0123253	5.54386
GOTERM_BP_FAT	GO:0048738~cardiac muscle tissue development	5	0.0123253	5.54386
GOTERM_BP_FAT	GO:0031589~cell-substrate adhesion	5	0.0123253	5.54386
GOTERM_BP_FAT	GO:0051146~striated muscle cell differentiation	6	0.0131878	4.26067
GOTERM_BP_FAT	GO:0051338~regulation of transferase activity	9	0.0136006	2.85829
GOTERM_BP_FAT	GO:0010605~negative regulation of macromolecule metabolic process	16	0.01422	1.99842
GOTERM_BP_FAT	GO:0046620~regulation of organ growth	4	0.0148469	7.66061
GOTERM_BP_FAT	GO:0016481~negative regulation of transcription	13	0.0151481	2.2086
GOTERM_BP_FAT	GO:0014706~striated muscle tissue development	7	0.0152301	3.48346
GOTERM_BP_FAT	GO:0010558~negative regulation of macromolecule biosynthetic process	14	0.0152424	2.11675
GOTERM_BP_FAT	GO:0031327~negative regulation of cellular biosynthetic process	14	0.0186964	2.05767
GOTERM_BP_FAT	GO:0016310~phosphorylation	20	0.0187016	1.76045
GOTERM_BP_FAT	GO:0009890~negative regulation of biosynthetic process	14	0.0201682	2.03871
GOTERM_BP_FAT	GO:0060537~muscle tissue development	7	0.0206388	3.25294
GOTERM_BP_FAT	GO:0007517~muscle organ development	8	0.0214805	2.87273
GOTERM_BP_FAT	GO:0042127~regulation of cell proliferation	16	0.0232324	1.87955
GOTERM_BP_FAT	GO:0045934~negative regulation of nucleobase, nucleoside, nucleotide and nucleic acid metabolic process	13	0.0232735	2.06952
GOTERM_BP_FAT	GO:0040029~regulation of gene expression, epigenetic	5	0.0244549	4.51429
GOTERM_BP_FAT	GO:0051172~negative regulation of nitrogen compound metabolic process	13	0.0251443	2.04888
GOTERM_BP_FAT	GO:0045596~negative regulation of cell differentiation	8	0.0252301	2.77802
GOTERM_BP_FAT	GO:0043414~biopolymer methylation	5	0.0256052	4.4507
GOTERM_BP_FAT	GO:0045859~regulation of protein kinase activity	8	0.0279682	2.71828
GOTERM_BP_FAT	GO:0006333~chromatin assembly or disassembly	6	0.0289277	3.4789
GOTERM_BP_FAT	GO:0043486~histone exchange	2	0.0312515	63.2
GOTERM_BP_FAT	GO:0034728~nucleosome organization	5	0.031841	4.15789
GOTERM_BP_FAT	GO:0043549~regulation of kinase activity	8	0.0324403	2.63333
GOTERM_BP_FAT	GO:0032886~regulation of microtubule-based process	4	0.0336784	5.61778
GOTERM_BP_FAT	GO:0032259~methylation	5	0.0359739	4
GOTERM_BP_FAT	GO:0000278~mitotic cell cycle	9	0.0394998	2.33115
GOTERM_BP_FAT	GO:0007160~cell-matrix adhesion	4	0.0439598	5.056
GOTERM_BP_FAT	GO:0035116~embryonic hindlimb morphogenesis	3	0.0463877	8.61818
Category	Term	Count	PValue	Fold Enrichment
GOTERM_MF_FAT	GO:0003677~DNA binding	42	0.00393388	1.54365
GOTERM_MF_FAT	GO:0043169~cation binding	76	0.00903652	1.28052
GOTERM_MF_FAT	GO:0016887~ATPase activity	11	0.010866	2.56242
GOTERM_MF_FAT	GO:0043167~ion binding	76	0.0123698	1.26457
GOTERM_MF_FAT	GO:0046872~metal ion binding	74	0.0158046	1.25816
GOTERM_MF_FAT	GO:0019838~growth factor binding	5	0.0239058	4.5457
GOTERM_MF_FAT	GO:0003714~transcription corepressor activity	5	0.0239058	4.5457
GOTERM_MF_FAT	GO:0004518~nuclease activity	7	0.0302394	2.97537
GOTERM_MF_FAT	GO:0008134~transcription factor binding	10	0.0320924	2.27285
GOTERM_MF_FAT	GO:0004672~protein kinase activity	16	0.0326829	1.79645
GOTERM_MF_FAT	GO:0016564~transcription repressor activity	8	0.0416875	2.48182
GOTERM_MF_FAT	GO:0030528~transcription regulator activity	27	0.0435021	1.46548
Category	Term	Count	PValue	Fold Enrichment
GOTERM_CC_FAT	GO:0031981~nuclear lumen	27	0.000930958	1.99136
GOTERM_CC_FAT	GO:0044451~nucleoplasm part	17	0.00537876	2.15814
GOTERM_CC_FAT	GO:0005578~proteinaceous extracellular matrix	12	0.00593612	2.63131
GOTERM_CC_FAT	GO:0070013~intracellular organelle lumen	29	0.00738593	1.66692
GOTERM_CC_FAT	GO:0043233~organelle lumen	29	0.00764727	1.66252
GOTERM_CC_FAT	GO:0031012~extracellular matrix	12	0.00789804	2.52913
GOTERM_CC_FAT	GO:0005901~caveola	4	0.00867867	9.30357
GOTERM_CC_FAT	GO:0031974~membrane-enclosed lumen	29	0.0116773	1.60871
GOTERM_CC_FAT	GO:0005694~chromosome	13	0.0133276	2.23975
GOTERM_CC_FAT	GO:0005654~nucleoplasm	17	0.0212248	1.84829
GOTERM_CC_FAT	GO:0005815~microtubule organizing center	8	0.0261373	2.75661
GOTERM_CC_FAT	GO:0005783~endoplasmic reticulum	21	0.0312622	1.63201
GOTERM_CC_FAT	GO:0030141~secretory granule	6	0.0335518	3.33974
GOTERM_CC_FAT	GO:0005813~centrosome	7	0.0362546	2.84922
GOTERM_CC_FAT	GO:0045121~membrane raft	5	0.0410583	3.83088
GOTERM_CC_FAT	GO:0000785~chromatin	7	0.0412113	2.76288
GOTERM_CC_FAT	GO:0005624~membrane fraction	14	0.0491302	1.78775
Category	Term	Count	PValue	Fold Enrichment
KEGG_PATHWAY	mmu04510:Focal adhesion	9	0.00924005	2.99791
KEGG_PATHWAY	mmu04370:VEGF signaling pathway	5	0.026663	4.33908
KEGG_PATHWAY	mmu02010:ABC transporters	4	0.0293501	5.86258
KEGG_PATHWAY	mmu05222:Small cell lung cancer	5	0.0380592	3.87965
KEGG_PATHWAY	mmu04210:Apoptosis	5	0.0409186	3.79046
KEGG_PATHWAY	mmu05213:Endometrial cancer	4	0.0424429	5.07339
KEGG_PATHWAY	mmu04010:MAPK signaling pathway	9	0.044053	2.23995
KEGG_PATHWAY	mmu05215:Prostate cancer	5	0.0454316	3.66411
KEGG_PATHWAY	mmu05223:Non-small cell lung cancer	4	0.0466402	4.88548
KEGG_PATHWAY	mmu04150:mTOR signaling pathway	4	0.0466402	4.88548
Category	Term	Count	PValue	Fold Enrichment
INTERPRO	IPR013129:Transcription factor jumonji	5	0.000400927	13.9646
INTERPRO	IPR003347:Transcription factor jumonji/aspartyl beta-hydroxylase	5	0.00123603	10.4735
INTERPRO	IPR019577:SPARC/Testican, calcium-binding domain	3	0.00213644	40.2181
INTERPRO	IPR019787:Zinc finger, PHD-finger	6	0.0071468	4.9652
INTERPRO	IPR003349:Transcription factor jumonji, JmjN	3	0.00739466	22.3434
INTERPRO	IPR019786:Zinc finger, PHD-type, conserved site	6	0.00959654	4.62277
INTERPRO	IPR017441:Protein kinase, ATP binding site	15	0.0103611	2.153
INTERPRO	IPR001965:Zinc finger, PHD-type	6	0.0115178	4.41957
INTERPRO	IPR001999:Osteonectin-like, conserved site	2	0.0295046	67.0302
INTERPRO	IPR000719:Protein kinase, core	14	0.0324797	1.91125
INTERPRO	IPR004179:Sec63 domain	2	0.0439301	44.6868
INTERPRO	IPR018127:Sec63 domain, subgroup	2	0.0439301	44.6868
INTERPRO	IPR003439:ABC transporter-like	4	0.044131	5.05888
Category	Term	Count	PValue	Fold Enrichment
UP_TISSUE	Embryonic tail	22	5.82103e-07	3.71238
UP_TISSUE	Macrophage	22	0.000131222	1.29282
UP_TISSUE	Brain	138	0.000288978	2.44283
UP_TISSUE	Thymus	55	0.00170204	1.51085
UP_TISSUE	Head	39	0.00343309	1.61249
UP_TISSUE	Spleen	27	0.00404444	1.81351
UP_TISSUE	Mammary tumor	56	0.00408533	1.44395
UP_TISSUE	Lung	32	0.00719023	1.63607
UP_TISSUE	Bone marrow	32	0.015982	1.54064
UP_TISSUE	In vitro fertilized eggs	9	0.0189977	2.69255
UP_TISSUE	Eye	33	0.0191467	1.50522
UP_TISSUE	Liver	65	0.0209475	1.29077
UP_TISSUE	Egg	13	0.0217885	2.10055
UP_TISSUE	Mammary tumor. C3	14	0.032421	1.91446
UP_TISSUE	Skin	18	0.0448011	1.65974
UP_TISSUE	Cerebellum	32	0.0541299	1.38755
UP_TISSUE	Olfactory brain	8	0.0569478	2.32238
UP_TISSUE	Mammary tumor metastatized to lung. MMTV-LTR/Wnt1 model. Expression driven by an MMTV-LTR enhancer.	6	0.0609624	2.83491
UP_TISSUE	B-cell	5	0.0617565	3.35835
UP_TISSUE	Spinal ganglion	11	0.0632919	1.90788
UP_TISSUE	Spinal cord	13	0.0822785	1.70293
UP_TISSUE	Oviduct	6	0.0864466	2.55318

## Sheet: down-regulated genes
Table S3. Functional analysis of misregulated genes in Dicer cKO compared to control mice.
Here, down-regulated genes (n=456) were analysed using the DAVID logarithm.
The number of genes associated with each term is indicated under the column “count”.
Relevant biological functions related to neurobiology are indicated in bold.
Common biological terms found in both up- and down-regulated genes are highlighted in red.
Functional categories are indicated: BP, biological process; MF, molecular function; CC, celular component
Category	Term	Count	p Value	Fold Enrichment
GOTERM_BP_FAT	GO:0007242~intracellular signaling cascade	39	0.000122677	1.92412
GOTERM_BP_FAT	GO:0050770~regulation of axonogenesis	7	0.000194573	8.10256
GOTERM_BP_FAT	GO:0010975~regulation of neuron projection development	7	0.000552344	6.7234
GOTERM_BP_FAT	GO:0010769~regulation of cell morphogenesis involved in differentiation	7	0.000773428	6.32
GOTERM_BP_FAT	GO:0007010~cytoskeleton organization	18	0.000936188	2.49255
GOTERM_BP_FAT	GO:0031344~regulation of cell projection organization	7	0.00155273	5.54386
GOTERM_BP_FAT	GO:0008104~protein localization	30	0.00253531	1.79852
GOTERM_BP_FAT	GO:0006497~protein amino acid lipidation	6	0.00477152	5.41714
GOTERM_BP_FAT	GO:0030516~regulation of axon extension	4	0.00482047	11.2857
GOTERM_BP_FAT	GO:0022604~regulation of cell morphogenesis	8	0.00563493	3.72312
GOTERM_BP_FAT	GO:0042158~lipoprotein biosynthetic process	6	0.00716649	4.92468
GOTERM_BP_FAT	GO:0006796~phosphate metabolic process	31	0.00954196	1.61597
GOTERM_BP_FAT	GO:0006793~phosphorus metabolic process	31	0.00954196	1.61597
GOTERM_BP_FAT	GO:0015031~protein transport	25	0.0097864	1.7336
GOTERM_BP_FAT	GO:0045184~establishment of protein localization	25	0.0106428	1.72038
GOTERM_BP_FAT	GO:0045176~apical protein localization	3	0.0124584	16.9286
GOTERM_BP_FAT	GO:0006399~tRNA metabolic process	8	0.0126013	3.19595
GOTERM_BP_FAT	GO:0060052~neurofilament cytoskeleton organization	3	0.0157862	15.0476
GOTERM_BP_FAT	GO:0007268~synaptic transmission	10	0.0174656	2.53612
GOTERM_BP_FAT	GO:0006418~tRNA aminoacylation for protein translation	5	0.0183659	4.90683
GOTERM_BP_FAT	GO:0043038~amino acid activation	5	0.0183659	4.90683
GOTERM_BP_FAT	GO:0043039~tRNA aminoacylation	5	0.0183659	4.90683
GOTERM_BP_FAT	GO:0051130~positive regulation of cellular component organization	8	0.0185196	2.96019
GOTERM_BP_FAT	GO:0008105~asymmetric protein localization	3	0.0194479	13.5429
GOTERM_BP_FAT	GO:0060284~regulation of cell development	9	0.0248723	2.55526
GOTERM_BP_FAT	GO:0045664~regulation of neuron differentiation	7	0.0254142	3.09804
GOTERM_BP_FAT	GO:0042157~lipoprotein metabolic process	6	0.0262565	3.56391
GOTERM_BP_FAT	GO:0006468~protein amino acid phosphorylation	23	0.0267781	1.62232
GOTERM_BP_FAT	GO:0050767~regulation of neurogenesis	8	0.0271257	2.73593
GOTERM_BP_FAT	GO:0016310~phosphorylation	25	0.028305	1.57183
GOTERM_BP_FAT	GO:0007264~small GTPase mediated signal transduction	12	0.0284321	2.09967
GOTERM_BP_FAT	GO:0044093~positive regulation of molecular function	13	0.0394236	1.91783
GOTERM_BP_FAT	GO:0019637~organophosphate metabolic process	9	0.0416552	2.30844
GOTERM_BP_FAT	GO:0051960~regulation of nervous system development	8	0.0459454	2.44015
GOTERM_BP_FAT	GO:0050771~negative regulation of axonogenesis	3	0.0475552	8.46429
GOTERM_BP_FAT	GO:0048638~regulation of developmental growth	4	0.0476874	4.88031
GOTERM_BP_FAT	GO:0055085~transmembrane transport	17	0.0491282	1.66832
Category	Term	Count	PValue	Fold Enrichment
GOTERM_MF_FAT	GO:0030695~GTPase regulator activity	22	5.951e-05	2.72658
GOTERM_MF_FAT	GO:0060589~nucleoside-triphosphatase regulator activity	22	7.5254e-05	2.68201
GOTERM_MF_FAT	GO:0032553~ribonucleotide binding	63	0.000240419	1.56941
GOTERM_MF_FAT	GO:0032555~purine ribonucleotide binding	63	0.000240419	1.56941
GOTERM_MF_FAT	GO:0017076~purine nucleotide binding	64	0.000419923	1.53042
GOTERM_MF_FAT	GO:0008092~cytoskeletal protein binding	21	0.00099594	2.26946
GOTERM_MF_FAT	GO:0032559~adenyl ribonucleotide binding	51	0.00127672	1.56286
GOTERM_MF_FAT	GO:0030955~potassium ion binding	10	0.00128184	3.79159
GOTERM_MF_FAT	GO:0030554~adenyl nucleotide binding	52	0.00218193	1.51565
GOTERM_MF_FAT	GO:0031420~alkali metal ion binding	13	0.00225201	2.82344
GOTERM_MF_FAT	GO:0001883~purine nucleoside binding	52	0.00260342	1.50292
GOTERM_MF_FAT	GO:0005524~ATP binding	49	0.00291241	1.51926
GOTERM_MF_FAT	GO:0001882~nucleoside binding	52	0.00297447	1.49327
GOTERM_MF_FAT	GO:0000166~nucleotide binding	68	0.00313136	1.39366
GOTERM_MF_FAT	GO:0004697~protein kinase C activity	4	0.00408117	11.9309
GOTERM_MF_FAT	GO:0003779~actin binding	15	0.00528839	2.33025
GOTERM_MF_FAT	GO:0019899~enzyme binding	13	0.00531716	2.53987
GOTERM_MF_FAT	GO:0019992~diacylglycerol binding	6	0.00995414	4.54991
GOTERM_MF_FAT	GO:0008047~enzyme activator activity	13	0.0100681	2.33586
GOTERM_MF_FAT	GO:0005096~GTPase activator activity	11	0.0109365	2.56327
GOTERM_MF_FAT	GO:0005083~small GTPase regulator activity	12	0.0114579	2.40757
GOTERM_MF_FAT	GO:0004674~protein serine/threonine kinase activity	18	0.013561	1.91291
GOTERM_MF_FAT	GO:0022832~voltage-gated channel activity	10	0.0189331	2.49948
GOTERM_MF_FAT	GO:0005244~voltage-gated ion channel activity	10	0.0189331	2.49948
GOTERM_MF_FAT	GO:0016875~ligase activity, forming carbon-oxygen bonds	5	0.0217827	4.66049
GOTERM_MF_FAT	GO:0016876~ligase activity, forming aminoacyl-tRNA and related compounds	5	0.0217827	4.66049
GOTERM_MF_FAT	GO:0004812~aminoacyl-tRNA ligase activity	5	0.0217827	4.66049
GOTERM_MF_FAT	GO:0005249~voltage-gated potassium channel activity	7	0.0231871	3.16349
GOTERM_MF_FAT	GO:0005267~potassium channel activity	8	0.0253418	2.77462
GOTERM_MF_FAT	GO:0042803~protein homodimerization activity	10	0.0290397	2.31817
GOTERM_MF_FAT	GO:0016765~transferase activity, transferring alkyl or aryl (other than methyl) groups	5	0.0300917	4.22082
GOTERM_MF_FAT	GO:0004659~prenyltransferase activity	3	0.0328078	10.3248
GOTERM_MF_FAT	GO:0004672~protein kinase activity	21	0.0369936	1.61159
GOTERM_MF_FAT	GO:0004707~MAP kinase activity	3	0.0377225	9.5873
GOTERM_MF_FAT	GO:0017016~Ras GTPase binding	5	0.037916	3.92463
GOTERM_MF_FAT	GO:0031267~small GTPase binding	5	0.0422255	3.79159
GOTERM_MF_FAT	GO:0004368~glycerol-3-phosphate dehydrogenase activity	2	0.0440569	44.7407
GOTERM_MF_FAT	GO:0051020~GTPase binding	5	0.0491868	3.60812
Category	Term	Count	PValue	Fold Enrichment
GOTERM_CC_FAT	GO:0005794~Golgi apparatus	29	0.00227933	1.83343
GOTERM_CC_FAT	GO:0005883~neurofilament	3	0.0050836	25.8703
GOTERM_CC_FAT	GO:0005856~cytoskeleton	39	0.0107	1.49873
GOTERM_CC_FAT	GO:0043005~neuron projection	13	0.0116625	2.28785
GOTERM_CC_FAT	GO:0031090~organelle membrane	30	0.0123081	1.59891
GOTERM_CC_FAT	GO:0060053~neurofilament cytoskeleton	3	0.0135953	16.169
GOTERM_CC_FAT	GO:0042995~cell projection	23	0.0139975	1.72469
GOTERM_CC_FAT	GO:0044429~mitochondrial part	21	0.019385	1.72798
GOTERM_CC_FAT	GO:0008021~synaptic vesicle	6	0.0203332	3.80446
GOTERM_CC_FAT	GO:0005886~plasma membrane	83	0.0234624	1.2315
GOTERM_CC_FAT	GO:0031966~mitochondrial membrane	16	0.0238821	1.87466
GOTERM_CC_FAT	GO:0030424~axon	7	0.0376436	2.82075
GOTERM_CC_FAT	GO:0005740~mitochondrial envelope	16	0.0387422	1.76439
GOTERM_CC_FAT	GO:0005925~focal adhesion	5	0.0424576	3.78221
GOTERM_CC_FAT	GO:0031967~organelle envelope	20	0.0449736	1.59693
GOTERM_CC_FAT	GO:0005739~mitochondrion	41	0.0455534	1.33722
GOTERM_CC_FAT	GO:0031975~envelope	20	0.0466566	1.59104
GOTERM_CC_FAT	GO:0043228~non-membrane-bounded organelle	56	0.0498453	1.25824
GOTERM_CC_FAT	GO:0043232~intracellular non-membrane-bounded organelle	56	0.0498453	1.25824
Category	Term	Count	PValue	Fold Enrichment
KEGG_PATHWAY	mmu04810:Regulation of actin cytoskeleton	13	0.00938909	2.32264
KEGG_PATHWAY	mmu04666:Fc gamma R-mediated phagocytosis	8	0.0124447	3.16492
KEGG_PATHWAY	mmu05014:Amyotrophic lateral sclerosis (ALS)	6	0.0148156	4.08108
KEGG_PATHWAY	mmu04010:MAPK signaling pathway	14	0.0177797	2.04824
KEGG_PATHWAY	mmu00450:Selenoamino acid metabolism	4	0.0200419	6.74266
KEGG_PATHWAY	mmu04510:Focal adhesion	11	0.0300675	2.1539
KEGG_PATHWAY	mmu04270:Vascular smooth muscle contraction	8	0.0337285	2.58468
KEGG_PATHWAY	mmu04070:Phosphatidylinositol signaling system	6	0.0424875	3.10162
KEGG_PATHWAY	mmu04370:VEGF signaling pathway	6	0.0445779	3.06081
Category	Term	Count	PValue	Fold Enrichment
INTERPRO	IPR002290:Serine/threonine protein kinase	17	0.000295656	2.88484
INTERPRO	IPR015745:Protein kinase C	4	0.000823591	19.9865
INTERPRO	IPR000961:AGC-kinase, C-terminal	7	0.00109137	5.93938
INTERPRO	IPR017892:Protein kinase, C-terminal	6	0.00181846	6.74544
INTERPRO	IPR000008:C2 calcium-dependent membrane targeting	10	0.00247139	3.4592
INTERPRO	IPR018029:C2 membrane targeting protein	9	0.00248589	3.81818
INTERPRO	IPR017442:Serine/threonine protein kinase-related	18	0.00425721	2.16431
INTERPRO	IPR008271:Serine/threonine protein kinase, active site	17	0.00676537	2.12357
INTERPRO	IPR000738:WHEP-TRS	3	0.00693893	22.4848
INTERPRO	IPR017441:Protein kinase, ATP binding site	20	0.00843439	1.92589
INTERPRO	IPR006821:Intermediate filament, DNA-binding region	3	0.00957261	19.2727
INTERPRO	IPR014729:Rossmann-like alpha/beta/alpha sandwich fold	5	0.0116091	5.6212
INTERPRO	IPR000719:Protein kinase, core	20	0.0140067	1.83176
INTERPRO	IPR002219:Protein kinase C-like, phorbol ester/diacylglycerol binding	6	0.0154872	4.08815
INTERPRO	IPR001375:Peptidase S9, prolyl oligopeptidase active site region	3	0.0159356	14.9899
INTERPRO	IPR000727:Target SNARE coiled-coil region	4	0.0173463	7.19514
INTERPRO	IPR002067:Mitochondrial carrier protein	4	0.0192931	6.9184
INTERPRO	IPR018488:Cyclic nucleotide-binding, conserved site	4	0.023534	6.42423
INTERPRO	IPR003527:MAP kinase, conserved site	3	0.0279631	11.2424
INTERPRO	IPR003938:Potassium channel, voltage-dependent, EAG/ELK/ERG	3	0.03257	10.3776
INTERPRO	IPR014710:RmlC-like jelly roll fold	4	0.0334028	5.6212
INTERPRO	IPR000595:Cyclic nucleotide-binding	4	0.0334028	5.6212
INTERPRO	IPR000342:Regulator of G protein signalling	4	0.0361564	5.45086
INTERPRO	IPR005821:Ion transport	7	0.0372149	2.83592
INTERPRO	IPR015591:Ras small GTPase, Ral-related	2	0.0438711	44.9696
INTERPRO	IPR012233:Protein kinase C, zeta/iota	2	0.0438711	44.9696
INTERPRO	IPR001045:Spermine synthase	2	0.0438711	44.9696
Category	Term	Count	PValue	Fold Enrichment
UP_TISSUE	Brain	232	1.61218e-11	1.4228
UP_TISSUE	Brain cortex	38	3.82725e-08	2.79386
UP_TISSUE	Eye	60	1.37757e-05	1.79156
UP_TISSUE	Diencephalon	21	0.0001605	2.63816
UP_TISSUE	Cerebellum	58	0.000199817	1.64635
UP_TISSUE	Hippocampus	43	0.000209447	1.82278
UP_TISSUE	Medulla oblongata	23	0.00376612	1.95735
UP_TISSUE	Olfactory bulb	13	0.00470364	2.59126
UP_TISSUE	Visual cortex	13	0.00597466	2.51308
UP_TISSUE	Spinal cord	22	0.00699533	1.88656
UP_TISSUE	Embryonic stem cell	13	0.00815477	2.40923
UP_TISSUE	Embryo	63	0.00894436	1.36827
UP_TISSUE	Adipocyte	4	0.0260391	6.18604
UP_TISSUE	Retina	23	0.026534	1.62958
UP_TISSUE	Sympathetic ganglion	8	0.033708	2.61891
