# Supplementary material for: Gene Network and Pathway Analysis of Mice with Conditional Ablation of Dicer in Post-Mitotic Neurons
Source: PLoS One. 2012 Aug 27;7(8):e44060. doi: 10.1371/journal.pone.0044060 (PMC3428293; doi:10.1371/journal.pone.0044060)
Supplement: Table S4 — Molecular pathways associated with neuronal miRNA loss in Dicer mutant mice. (XLSX) [file pone.0044060.s007.xlsx]

## Sheet: Feuil1
Table S4. IPA Molecular pathways associated with neuronal miRNA loss in Dicer mutant mice.
Category	Functions Annotation	p-Value	Molecules	# Molecules
Diseases and Disorders
Genetic Disorder	genetic disorder	5,36E-14	ABCA3,ABCA4,ABCA5,ABCC1,ACADSB,ACCN4,ACOT7,ACP1,ACPP,ACTB,ACTN4,ACVR2B,ADAMTS16,ADAMTS2,ADCY2,ADCYAP1R1,AFF1,AGTR1,AIMP2,AKAP6,AKT3,ALDH18A1,ALS2,AMMECR1,ANKRD52,ARHGAP20,ARHGAP33,ARHGAP44,ARX,ASB13,ASNS,ATCAY,ATPBD4,B4GALT5,BCL2L11,BEND6,BTBD3,BYSL,C17orf28,C1orf183,C1orf21,C1QTNF5,C8orf34,C9orf5,CA6,CACNA2D3,CADPS2,CAMK2A,CAMKK2,CAP2,CASC4,CASP3,CASP9,CAST,CC2D2A,CCDC132,CCNY,CD2AP,CD38,CDC73,C…	367
Genetic Disorder	Huntington's disease	2,04E-09	ACP1,ACTB,ADCY2,B4GALT5,CACNA2D3,CAMK2A,CAMKK2,CASP3,CASP9,CD38,CDS1,CHRM3,COCH,CX3CL1,DDX42,DIRAS2,EEF1A2,ENO2,EPHB4,FAM117A,FOXN3,GPAM,GPD1,HBP1,HOMER1,HTR2A,ID4,IER3,IER5,KDM3A,LIMK1,MAP3K5,MBTPS1,MYO1B,NAP1L5,NAPA,NDRG3,NDUFB2,NEFL,NME1,NRGN,NTRK2,OXR1 (includes EG:117520),PFN1,PLCB1,PRKCB,RGS4,ROCK2,RPH3A,SEPT5,SEPT6,SRM,SRPX,SSR3,SSX2IP,TMEFF1,TRAM1,ZNF385B	58
Genetic Disorder	familial amyotrophic lateral sclerosis	1,57E-05	ACTB,ALS2,INA,NEFL,SETX,VAPB	6
Genetic Disorder	prostate cancer	1,08E-04	ABCA5,ADCY2,AGTR1,AKT3,C9orf5,CDKN1B,CX3CL1,DICER1,EIF2C2,ELAC2,HDAC2,HDAC9,IER3,ITGB3,KLF6,LY6E,MKNK2,NME1,NTRK2,OR4D1,PCDH11X/PCDH11Y,PI15,POLD1,PPP3CB,PRKCB,PRKCE,PRKCZ,RARG,RBL2,RNASEL,SIGMAR1,SMARCD2,SMC4,SPARC,SPOCK2,STAP1,TCF4,TP53INP1,TUBD1,VEGFA,ZC3H15	41
Genetic Disorder	inflammatory bowel disease	1,21E-04	ACOT7,ACPP,ADAMTS16,ADAMTS2,AKAP6,ARHGAP20,C1orf21,CACNA2D3,CADPS2,CCNY,CD2AP,COCH,COL5A1,CRHR1,CYP11A1,DMBT1,DNMT3A,EFR3A,ENO2,EPHB4,FAM19A1,FOXN3,FREM1,FRMD5,GALNT13,GMCL1,GNAI2,GRK5,HCN1,HDAC9,HECW2,HS6ST3,IL1R1,ITGB3,KCNH7,KIAA0368,KITLG,KLHL2,LOC253724,LRP6,MAP3K5,MICAL2,MUM1,NLK,NME1,NOL4,PAK7,PDZRN3,PLCB1,PLCE1,PPP3CB,PRKCE,PROC,PTPRR,RAMP1,RORC,SAMD12,SAMD5,SETX,SGSM3,SLC16A10,STAT4,TCF20…	70
Genetic Disorder	amyotrophic lateral sclerosis	1,47E-04	ACTB,ADCY2,ADCYAP1R1,ALS2,ATPBD4,CACNA2D3,CASP3,CAST,CC2D2A,CHRM3,FAM19A1,FATE1,FNBP1,HTR2A,IL1R1,INA,JARID2,KDM5A,LAMP2,LARGE,MBTPS1,NEFL,NEFM,NEO1,NRK,PARVB,PLCB1,PPP1R16B,RBMS2,RNF122,RNF6,SAMD5,SEPT6,SETX,SH3KBP1,SLC25A26,STAP1,SYN1,SYNJ2,VAPB	40
Genetic Disorder	coronary artery disease	1,50E-04	ACCN4,ADAMTS16,ADAMTS2,AGTR1,AKAP6,ALDH18A1,ANKRD52,ARHGAP20,ARHGAP44,ASB13,BEND6,C17orf28,C1orf21,C8orf34,C9orf5,CA6,CACNA2D3,CAST,CC2D2A,CLMN,COL5A1,CTNNBL1,DDC,EFR3A,EXT1,FAM176A,FAM19A1,FOXN3,GPD2,GRK5,HDAC9,HS6ST3,IL1R1,ITGB3,KLHDC10,LARGE,LMO1,LRP6,LRRTM3,MAPK9,MARCH6,MED9,MEGF11,MICAL2,MMD,NTRK2,OLFM2,OPRL1,PAK7,PARVA,PIP5K1B,PLCB1,PON2,PRKCE,PROC,SAE1,SAMD12,SAMD5,SEMA3A,SERPINB8,SETX,SH3…	69
Genetic Disorder	non-insulin-dependent diabetes mellitus	1,66E-04	ABCA4,ADAMTS16,AGTR1,AKAP6,ALDH18A1,ARHGAP44,B4GALT5,BCL2L11,BTBD3,C1orf183,C9orf5,CA6,CACNA2D3,CASC4,CD38,CDYL,CHRM3,CHST15,CSN3,CTDSPL2,CTNNBL1,DNMT3A,EXPH5,EXT1,FLVCR1,FNBP1,FOXN3,FREM1,GALNT13,GMCL1,GPAM,GPD2,HDAC9,HS6ST3,HTR2A,IL1R1,INTS9,JAZF1,JMY,KCND2,KDM2B,KIF1B,LARGE,LMO1,MAP3K11,MAP3K5,MARCH6,MED9,NEO1,NOP58,NTRK2,OSBPL6,PARVA,PLCB1,POLI,PRKCB,PRKCE,RAB27B,RBL2,RXFP2,SAMD12,SEMA3A,SETX…	77
Genetic Disorder	Crohn's disease	1,76E-04	ACOT7,ACPP,ADAMTS16,ADAMTS2,AKAP6,ARHGAP20,C1orf21,CACNA2D3,CADPS2,CCNY,CD2AP,COCH,COL5A1,CRHR1,CYP11A1,DMBT1,DNMT3A,EFR3A,ENO2,EPHB4,FAM19A1,FOXN3,FREM1,FRMD5,GALNT13,GMCL1,GRK5,HCN1,HDAC9,HECW2,HS6ST3,ITGB3,KCNH7,KIAA0368,KITLG,KLHL2,LOC253724,LRP6,MAP3K5,MICAL2,MUM1,NLK,NME1,NOL4,PAK7,PDZRN3,PLCB1,PLCE1,PPP3CB,PRKCE,PTPRR,RAMP1,SAMD12,SAMD5,SETX,SGSM3,SLC16A10,STAT4,TCF20,TNRC6C,TTC27,TUBD1,US…	65
Genetic Disorder	developmental delay	1,06E-03	ARX,NTRK2	2
Genetic Disorder	Charcot-Marie-Tooth disease type 2	3,50E-03	GARS,KIF1B,NEFL	3
Genetic Disorder	lung adenocarcinoma	3,59E-03	CDKN1B,DICER1,EIF2C2,MAGED1,NRAS,POLR2A,PVRL4,SRM,VWF	9
Genetic Disorder	Alzheimer's disease	4,54E-03	ABCC1,ACTB,ADAMTS16,ADCY2,AFF1,ARHGAP44,BCL2L11,CACNA2D3,CADPS2,CASP3,CASP9,CD2AP,CHRM3,DDC,DICER1,EXT1,FAM19A1,GALNT13,HEMK1,HOMER1,HTR2A,LARGE,MAPK9,MEGF11,MICAL2,NEFL,NPTX1,NRGN,NTRK2,OSBPL10,PHF1,PIK3IP1,PLCB1,PREP,PRKCB,PRKCE,PRKCZ,RANBP9,RARG,RNFT2,SDAD1,SH3GL2,SLC25A26,SLC2A3,SLC35A3,SLC44A5,SPARC,TMEM2,TUBD1,UBE4A,VIM	51
Genetic Disorder	purkinje cell degeneration	7,10E-03	CASP3,KITLG,RGS8,TTLL5	4
Genetic Disorder	schizophrenia	8,52E-03	ACOT7,AGTR1,CAP2,CDKN1B,CHRM3,DICER1,DLG3,EGR3,HIPK3,HOMER1,HRH3,HTR1D,HTR2A,JARID2,LARGE,LYRM5,MMD,NEFL,NEFM,NPTX1,NTRK2,PCP4,PIK3R1,PPP1R16B,PPP3CB,PRKCB,PTK2,RGS4,SEMA3A,SIGMAR1,STMN2,SYT1,TUBD1	33
Genetic Disorder	urticaria	1,40E-02	CHRM3,HRH3,HTR2A,IL1R1	4
Genetic Disorder	autosomal dominant amyotrophic lateral sclerosis	1,46E-02	SETX,VAPB	2
Genetic Disorder	ventricular tachycardia	1,52E-02	CHRM3,CYP2D6,GNAI2,KCNH2,KCNH7	5
Genetic Disorder	agenesis of corpus callosum	2,00E-02	ARX,RPS6KA3	2
Neurological Disease	neurological signs	9,74E-11	ACP1,ACTB,ADCY2,ARX,B4GALT5,CACNA2D3,CAMK2A,CAMKK2,CASP3,CASP9,CD38,CDS1,CHRM3,COCH,CX3CL1,DDC,DDX42,DICER1,DIRAS2,EEF1A2,ENO2,EPHB4,FAM117A,FOXN3,GPAM,GPD1,HBP1,HOMER1,HTR1D,HTR2A,ID4,IER3,IER5,KDM3A,LIMK1,MAP3K5,MBTPS1,MYO1B,NAP1L5,NAPA,NDRG3,NDUFB2,NEFL,NME1,NRGN,NTRK2,OXR1 (includes EG:117520),PFN1,PLCB1,PRKCB,RGS4,ROCK2,RPH3A,SEPT5,SEPT6,SLC25A22,SRM,SRPX,SSR3,SSX2IP,TMEFF1,TRAM1,XK,ZNF385B	64
Neurological Disease	dyskinesia	3,20E-10	ACP1,ACTB,ADCY2,B4GALT5,CACNA2D3,CAMK2A,CAMKK2,CASP3,CASP9,CD38,CDS1,CHRM3,COCH,CX3CL1,DDC,DDX42,DIRAS2,EEF1A2,ENO2,EPHB4,FAM117A,FOXN3,GPAM,GPD1,HBP1,HOMER1,HTR1D,HTR2A,ID4,IER3,IER5,KDM3A,LIMK1,MAP3K5,MBTPS1,MYO1B,NAP1L5,NAPA,NDRG3,NDUFB2,NEFL,NME1,NRGN,NTRK2,OXR1 (includes EG:117520),PFN1,PLCB1,PRKCB,RGS4,ROCK2,RPH3A,SEPT5,SEPT6,SLC25A22,SRM,SRPX,SSR3,SSX2IP,TMEFF1,TRAM1,XK,ZNF385B	62
Neurological Disease	neurological disorder	6,38E-10	ABCA4,ABCC1,ACOT7,ACP1,ACPP,ACTB,ADAMTS16,ADCY2,ADCYAP1R1,AFF1,AGTR1,AIMP2,AKT3,ALS2,ARHGAP33,ARHGAP44,ARX,ASNS,ATCAY,ATG7,ATPBD4,B4GALT5,BCL2L11,BMI1,C1orf21,CA6,CACNA2D3,CADPS2,CAMK2A,CAMKK2,CAP2,CASP3,CASP9,CAST,CC2D2A,CCDC132,CD2AP,CD38,CDKN1B,CDS1,CHRD,CHRM3,CLMN,COCH,CRHR1,CSN3,CTNNBL1,CX3CL1,CYP1A2,DCK,DDC,DDX42,DICER1,DIRAS2,DLG3,DMBT1,EEF1A2,EGR3,ENO2,EPHB4,EXT1,FAM117A,FAM19A1,FATE1,FNB…	228
Neurological Disease	movement disorder	6,58E-10	ACP1,ACTB,ADCY2,AFF1,AIMP2,ARHGAP33,ARX,ASNS,ATCAY,B4GALT5,CA6,CACNA2D3,CAMK2A,CAMKK2,CASP3,CASP9,CAST,CD38,CDS1,CHRM3,COCH,CX3CL1,DDC,DDX42,DICER1,DIRAS2,EEF1A2,EGR3,ENO2,EPHB4,FAM117A,FOXN3,GPAM,GPD1,GRK5,HBP1,HCRTR1,HOMER1,HTR1D,HTR2A,ID4,IER3,IER5,IL1R1,ITGB3,KDM3A,KDM4A,KIF1B,LIMK1,MAP3K5,MAPK8IP3,MBTPS1,MYO1B,NAP1L5,NAPA,NDRG3,NDUFB2,NEFL,NME1,NRGN,NTRK2,OPRL1,OSBPL10,OXR1 (includes EG:1175…	94
Neurological Disease	chorea	9,36E-10	ACP1,ACTB,ADCY2,B4GALT5,CACNA2D3,CAMK2A,CAMKK2,CASP3,CASP9,CD38,CDS1,CHRM3,COCH,CX3CL1,DDX42,DIRAS2,EEF1A2,ENO2,EPHB4,FAM117A,FOXN3,GPAM,GPD1,HBP1,HOMER1,HTR2A,ID4,IER3,IER5,KDM3A,LIMK1,MAP3K5,MBTPS1,MYO1B,NAP1L5,NAPA,NDRG3,NDUFB2,NEFL,NME1,NRGN,NTRK2,OXR1 (includes EG:117520),PFN1,PLCB1,PRKCB,RGS4,ROCK2,RPH3A,SEPT5,SEPT6,SRM,SRPX,SSR3,SSX2IP,TMEFF1,TRAM1,XK,ZNF385B	59
Neurological Disease	Huntington's disease	2,04E-09	ACP1,ACTB,ADCY2,B4GALT5,CACNA2D3,CAMK2A,CAMKK2,CASP3,CASP9,CD38,CDS1,CHRM3,COCH,CX3CL1,DDX42,DIRAS2,EEF1A2,ENO2,EPHB4,FAM117A,FOXN3,GPAM,GPD1,HBP1,HOMER1,HTR2A,ID4,IER3,IER5,KDM3A,LIMK1,MAP3K5,MBTPS1,MYO1B,NAP1L5,NAPA,NDRG3,NDUFB2,NEFL,NME1,NRGN,NTRK2,OXR1 (includes EG:117520),PFN1,PLCB1,PRKCB,RGS4,ROCK2,RPH3A,SEPT5,SEPT6,SRM,SRPX,SSR3,SSX2IP,TMEFF1,TRAM1,ZNF385B	58
Neurological Disease	encephalopathy	4,25E-09	ABCC1,ACP1,ACTB,ADCY2,ADCYAP1R1,AGTR1,AKT3,ALS2,ARHGAP44,ARX,B4GALT5,CA6,CACNA2D3,CAMK2A,CAMKK2,CASP3,CASP9,CCDC132,CD38,CDS1,CHRD,CHRM3,COCH,CX3CL1,CYP1A2,DDX42,DIRAS2,EEF1A2,ENO2,EPHB4,FAM117A,FOXN3,GPAM,GPD1,HBP1,HOMER1,HRH3,HTR2A,ID4,IER3,IER5,IL1R1,IMPDH1,KDM3A,LARGE,LIMK1,MAP3K5,MAPK9,MBD4,MBTPS1,MYCN,MYO1B,NAP1L5,NAPA,NDRG3,NDUFB2,NEFL,NME1,NRGN,NTRK2,OXR1 (includes EG:117520),PFN1,PLA2G6,…	87
Neurological Disease	disease of central nervous system	1,17E-08	ABCC1,ACP1,ACTB,ADCY2,ADCYAP1R1,AGTR1,AKT3,ALS2,ARHGAP44,ARX,B4GALT5,BMI1,CA6,CACNA2D3,CAMK2A,CAMKK2,CASP3,CASP9,CCDC132,CD38,CDKN1B,CDS1,CHRD,CHRM3,COCH,CX3CL1,CYP1A2,DDX42,DIRAS2,DMBT1,EEF1A2,ENO2,EPHB4,FAM117A,FOXN3,FRZB,GALC,GPAM,GPD1,HBP1,HOMER1,HRH3,HTR2A,ID4,IER3,IER5,IL1R1,IMPDH1,ITGB3,KDM3A,LARGE,LIMK1,MAP3K5,MAPK9,MBD4,MBTPS1,MYCN,MYO1B,NAP1L5,NAPA,NDRG3,NDUFB2,NEFL,NME1,NPTX1,NRGN,NTRK…	98
Neurological Disease	neuromuscular disease	1,53E-06	ACP1,ACTB,ADCY2,AGTR1,AIMP2,AKT3,ARHGAP33,ARHGAP44,ASNS,B4GALT5,CA6,CACNA2D3,CAMK2A,CAMKK2,CASP3,CASP9,CAST,CCDC132,CD38,CDS1,CHRM3,COCH,CSN3,CX3CL1,DCK,DDC,DDX42,DIRAS2,EEF1A2,ENO2,EPHB4,FAM117A,FOXN3,GPAM,GPD1,HBP1,HOMER1,HS6ST3,HTR2A,ID4,IER3,IER5,IMPDH1,ITGB3,KDM3A,KDM4A,KIF1B,LIMK1,MAP3K5,MAPK8IP3,MBTPS1,MYO1B,NAP1L5,NAPA,NDRG3,NDUFB2,NEFL,NME1,NRGN,NTRK2,OSBPL10,OXR1 (includes EG:117520),PA…	90
Neurological Disease	familial amyotrophic lateral sclerosis	1,57E-05	ACTB,ALS2,INA,NEFL,SETX,VAPB	6
Neurological Disease	gait disturbance	1,35E-04	ARX,DICER1,SETX	3
Neurological Disease	amyotrophic lateral sclerosis	1,47E-04	ACTB,ADCY2,ADCYAP1R1,ALS2,ATPBD4,CACNA2D3,CASP3,CAST,CC2D2A,CHRM3,FAM19A1,FATE1,FNBP1,HTR2A,IL1R1,INA,JARID2,KDM5A,LAMP2,LARGE,MBTPS1,NEFL,NEFM,NEO1,NRK,PARVB,PLCB1,PPP1R16B,RBMS2,RNF122,RNF6,SAMD5,SEPT6,SETX,SH3KBP1,SLC25A26,STAP1,SYN1,SYNJ2,VAPB	40
Neurological Disease	tumorigenesis of neurons	3,30E-04	CASP3,CASP9,MYCN	3
Neurological Disease	neuropathy	7,67E-04	ACTB,ADCY2,ADCYAP1R1,AIMP2,ALS2,ARHGAP33,ASNS,ATPBD4,CA6,CACNA2D3,CASP3,CAST,CC2D2A,CHRM3,CSN3,DCK,DDC,DICER1,ENO2,FAM19A1,FATE1,FNBP1,GALC,GARS,HOMER1,HS6ST3,HTR2A,IL1R1,INA,ITGB3,JARID2,KDM4A,KDM5A,KIF1B,LAMP2,LARGE,MAPK8IP3,MBTPS1,NEFL,NEFM,NEO1,NRK,OSBPL10,PAK7,PARVB,PLCB1,PPP1R16B,PTPRR,RBM10,RBMS2,RNF122,RNF6,SAMD5,SEPT6,SETX,SH3GL2,SH3KBP1,SIGMAR1,SLC25A26,SPARCL1,SPATA2,STAP1,SYN1,SYNJ2,T…	70
Neurological Disease	hyperplasia of neurons	1,06E-03	CASP3,CASP9	2
Neurological Disease	neurologic gait disorder	1,06E-03	ARX,DICER1	2
Neurological Disease	motor neuron disease	1,50E-03	ACTB,ADCY2,ADCYAP1R1,AIMP2,ALS2,ARHGAP33,ASNS,ATPBD4,CA6,CACNA2D3,CASP3,CAST,CC2D2A,CHRM3,CSN3,DCK,DDC,ENO2,FAM19A1,FATE1,FNBP1,GARS,HOMER1,HS6ST3,HTR2A,IL1R1,INA,ITGB3,JARID2,KDM4A,KDM5A,KIF1B,LAMP2,LARGE,MAPK8IP3,MBTPS1,NEFL,NEFM,NEO1,NRK,OSBPL10,PAK7,PARVB,PLCB1,PPP1R16B,PTPRR,RBM10,RBMS2,RNF122,RNF6,SAMD5,SEPT6,SETX,SH3GL2,SH3KBP1,SIGMAR1,SLC25A26,SPARCL1,SPATA2,STAP1,SYN1,SYNJ2,TMEM2,VAPB,VI…	66
Neurological Disease	progressive motor neuropathy	1,98E-03	ACTB,ADCY2,ADCYAP1R1,AIMP2,ALS2,ARHGAP33,ASNS,ATPBD4,CA6,CACNA2D3,CASP3,CAST,CC2D2A,CHRM3,CSN3,DCK,DDC,ENO2,FAM19A1,FATE1,FNBP1,HOMER1,HS6ST3,HTR2A,IL1R1,INA,ITGB3,JARID2,KDM4A,KDM5A,KIF1B,LAMP2,LARGE,MAPK8IP3,MBTPS1,NEFL,NEFM,NEO1,NRK,OSBPL10,PAK7,PARVB,PLCB1,PPP1R16B,PTPRR,RBM10,RBMS2,RNF122,RNF6,SAMD5,SEPT6,SETX,SH3GL2,SH3KBP1,SIGMAR1,SLC25A26,SPARCL1,SPATA2,STAP1,SYN1,SYNJ2,TMEM2,VAPB,VIM,ZNF…	65
Neurological Disease	neurodegenerative disorder	3,07E-03	ABCC1,ACTB,ADAMTS16,ADCY2,AFF1,AGTR1,ALS2,ARHGAP44,BCL2L11,CACNA2D3,CADPS2,CASP3,CASP9,CD2AP,CHRM3,DDC,DICER1,EXT1,FAM19A1,GALC,GALNT13,HEMK1,HOMER1,HTR2A,LARGE,MAPK9,MEGF11,MICAL2,NEFL,NPTX1,NRGN,NTRK2,OSBPL10,PHF1,PIK3IP1,PLCB1,PREP,PRKCB,PRKCE,PRKCZ,RANBP9,RARG,RNFT2,SDAD1,SH3GL2,SIGMAR1,SLC25A26,SLC2A3,SLC35A3,SLC44A5,SPARC,TMEM2,TUBD1,UBE4A,VIM	55
Neurological Disease	Charcot-Marie-Tooth disease type 2	3,50E-03	GARS,KIF1B,NEFL	3
Neurological Disease	hydrocephalus	3,54E-03	ADCYAP1R1,CYP1A2,ENO2,NAPA,POLL	5
Neurological Disease	dementia	4,33E-03	ABCC1,ACTB,ADAMTS16,ADCY2,AFF1,ARHGAP44,BCL2L11,CACNA2D3,CADPS2,CASP3,CASP9,CD2AP,CHRM3,DDC,DICER1,EXT1,FAM19A1,GALNT13,HEMK1,HOMER1,HTR2A,LARGE,MAPK9,MEGF11,MICAL2,NEFL,NPTX1,NRGN,NTRK2,OSBPL10,PHF1,PIK3IP1,PLCB1,PREP,PRKCB,PRKCE,PRKCZ,RANBP9,RARG,RNFT2,SDAD1,SH3GL2,SIGMAR1,SLC25A26,SLC2A3,SLC35A3,SLC44A5,SPARC,TMEM2,TUBD1,UBE4A,VIM	52
Neurological Disease	Alzheimer's disease	4,54E-03	ABCC1,ACTB,ADAMTS16,ADCY2,AFF1,ARHGAP44,BCL2L11,CACNA2D3,CADPS2,CASP3,CASP9,CD2AP,CHRM3,DDC,DICER1,EXT1,FAM19A1,GALNT13,HEMK1,HOMER1,HTR2A,LARGE,MAPK9,MEGF11,MICAL2,NEFL,NPTX1,NRGN,NTRK2,OSBPL10,PHF1,PIK3IP1,PLCB1,PREP,PRKCB,PRKCE,PRKCZ,RANBP9,RARG,RNFT2,SDAD1,SH3GL2,SLC25A26,SLC2A3,SLC35A3,SLC44A5,SPARC,TMEM2,TUBD1,UBE4A,VIM	51
Neurological Disease	purkinje cell degeneration	7,10E-03	CASP3,KITLG,RGS8,TTLL5	4
Neurological Disease	schizophrenia	8,52E-03	ACOT7,AGTR1,CAP2,CDKN1B,CHRM3,DICER1,DLG3,EGR3,HIPK3,HOMER1,HRH3,HTR1D,HTR2A,JARID2,LARGE,LYRM5,MMD,NEFL,NEFM,NPTX1,NTRK2,PCP4,PIK3R1,PPP1R16B,PPP3CB,PRKCB,PTK2,RGS4,SEMA3A,SIGMAR1,STMN2,SYT1,TUBD1	33
Neurological Disease	diabetic retinopathy	1,24E-02	CA6,PRKCB,VEGFA,VWF	4
Neurological Disease	autosomal dominant amyotrophic lateral sclerosis	1,46E-02	SETX,VAPB	2
Neurological Disease	sensorineural hearing loss	1,96E-02	COCH,IL1R1,WFS1	3
Neurological Disease	agenesis of corpus callosum	2,00E-02	ARX,RPS6KA3	2
Skeletal and Muscular Disorders	Huntington's disease	2,04E-09	ACP1,ACTB,ADCY2,B4GALT5,CACNA2D3,CAMK2A,CAMKK2,CASP3,CASP9,CD38,CDS1,CHRM3,COCH,CX3CL1,DDX42,DIRAS2,EEF1A2,ENO2,EPHB4,FAM117A,FOXN3,GPAM,GPD1,HBP1,HOMER1,HTR2A,ID4,IER3,IER5,KDM3A,LIMK1,MAP3K5,MBTPS1,MYO1B,NAP1L5,NAPA,NDRG3,NDUFB2,NEFL,NME1,NRGN,NTRK2,OXR1 (includes EG:117520),PFN1,PLCB1,PRKCB,RGS4,ROCK2,RPH3A,SEPT5,SEPT6,SRM,SRPX,SSR3,SSX2IP,TMEFF1,TRAM1,ZNF385B	58
Skeletal and Muscular Disorders	neuromuscular disease	1,53E-06	ACP1,ACTB,ADCY2,AGTR1,AIMP2,AKT3,ARHGAP33,ARHGAP44,ASNS,B4GALT5,CA6,CACNA2D3,CAMK2A,CAMKK2,CASP3,CASP9,CAST,CCDC132,CD38,CDS1,CHRM3,COCH,CSN3,CX3CL1,DCK,DDC,DDX42,DIRAS2,EEF1A2,ENO2,EPHB4,FAM117A,FOXN3,GPAM,GPD1,HBP1,HOMER1,HS6ST3,HTR2A,ID4,IER3,IER5,IMPDH1,ITGB3,KDM3A,KDM4A,KIF1B,LIMK1,MAP3K5,MAPK8IP3,MBTPS1,MYO1B,NAP1L5,NAPA,NDRG3,NDUFB2,NEFL,NME1,NRGN,NTRK2,OSBPL10,OXR1 (includes EG:117520),PA…	90
Skeletal and Muscular Disorders	skeletal and muscular disorder	3,46E-06	ACOT7,ACP1,ACPP,ACTB,ACVR2B,ADAMTS16,ADAMTS2,ADCY2,AGTR1,AIMP2,AKT3,ARHGAP33,ARHGAP44,ARHGEF4,ARX,ASNS,ATPBD4,B4GALT5,BCL2L11,C1orf21,CA6,CACNA2D3,CAMK2A,CAMKK2,CASC4,CASP3,CASP9,CAST,CCDC132,CD38,CDKN1B,CDS1,CEP120,CHRD,CHRM3,CHST8,COCH,COL5A1,CSN3,CX3CL1,CYP1A2,DCK,DCTD,DDC,DDX42,DICER1,DIRAS2,DOC2A,EAF1,EEF1A2,EFEMP2,EGR3,EIF2C2,ENO2,EPB41,EPHB4,FAM117A,FAM19A1,FGF10,FNBP1,FOXN3,FRZB,GARS,GNAI…	170
Skeletal and Muscular Disorders	hypertrophy of muscle cells	5,88E-05	AGTR1,AKAP6,CDKN1B,DICER1,HDAC2,HDAC9,IER3,KCND2,MAP3K5,NRAS,PLCB1,PLCE1,PRKCB,PTK2,RGS4	15
Skeletal and Muscular Disorders	hypertrophy of cardiomyocytes	5,18E-04	AGTR1,AKAP6,HDAC2,HDAC9,IER3,KCND2,MAP3K5,PLCB1,PLCE1,PRKCB,PTK2,RGS4	12
Skeletal and Muscular Disorders	hypertrophy of ventricular myocytes	7,52E-04	AKAP6,KCND2,PLCB1,PLCE1,PTK2	5
Skeletal and Muscular Disorders	Charcot-Marie-Tooth disease type 2	3,50E-03	GARS,KIF1B,NEFL	3
Skeletal and Muscular Disorders	atrophy of gastrocnemius	6,11E-03	KCNH2,MSTN	2
Skeletal and Muscular Disorders	scoliosis	1,46E-02	ARX,EGR3	2
Gastrointestinal Disease	digestive system disorder	1,20E-08	ABCA4,ABCB9,ABCC1,ABCF1,ACCN4,ACOT7,ACPP,ACTB,ACVR2B,ADAMTS16,ADAMTS2,ADCY2,ADCYAP1R1,AGTR1,AIMP2,AKAP6,ALDH18A1,ARHGAP20,ARHGAP44,ARX,ATPBD4,B4GALT5,BCL2L11,BTBD3,C1orf183,C1orf21,C9orf5,CA6,CACNA2D3,CADPS2,CAP2,CASC4,CASP3,CASP9,CC2D2A,CCNY,CD2AP,CD38,CDC73,CDKN1B,CDS1,CDYL,CHODL,CHRM3,CHST15,COCH,COL5A1,CRHR1,CSN3,CTDSPL2,CTNNBL1,CYP11A1,DCK,DDX42,DMBT1,DNMT3A,DOC2A,EAF1,EFR3A,ENO2,EPHB4,EXPH5…	196
Gastrointestinal Disease	disorder of pancreas	1,51E-07	ABCA4,ABCB9,ABCF1,ACOT7,ADAMTS16,ADCY2,ADCYAP1R1,AGTR1,AIMP2,AKAP6,ALDH18A1,ARHGAP20,ARHGAP44,ATPBD4,B4GALT5,BCL2L11,BTBD3,C1orf183,C1orf21,C9orf5,CA6,CACNA2D3,CAP2,CASC4,CASP3,CC2D2A,CD38,CDC73,CDKN1B,CDS1,CDYL,CHODL,CHRM3,CHST15,CSN3,CTDSPL2,CTNNBL1,DDX42,DNMT3A,DOC2A,EAF1,EXPH5,EXT1,FAM19A1,FLAD1,FLVCR1,FNBP1,FOXN3,FREM1,GALNT13,GMCL1,GNA13,GPAM,GPD2,GRK5,HCN1,HDAC9,HEATR5B,HMGN3,HS6ST3,HTR2A,…	139
Gastrointestinal Disease	diabetes mellitus	5,06E-07	ABCA4,ABCB9,ABCF1,ACOT7,ADAMTS16,ADCY2,AGTR1,AIMP2,AKAP6,ALDH18A1,ARHGAP20,ARHGAP44,ATPBD4,B4GALT5,BCL2L11,BTBD3,C1orf183,C1orf21,C9orf5,CA6,CACNA2D3,CAP2,CASC4,CASP3,CC2D2A,CD38,CDC73,CDS1,CDYL,CHODL,CHRM3,CHST15,CSN3,CTDSPL2,CTNNBL1,DDX42,DNMT3A,DOC2A,EAF1,EXPH5,EXT1,FAM19A1,FLAD1,FLVCR1,FNBP1,FOXN3,FREM1,GALNT13,GMCL1,GNA13,GPAM,GPD2,GRK5,HCN1,HDAC9,HEATR5B,HMGN3,HS6ST3,HTR2A,IL1R1,INTS9,JARID…	134
Gastrointestinal Disease	inflammatory bowel disease	1,21E-04	ACOT7,ACPP,ADAMTS16,ADAMTS2,AKAP6,ARHGAP20,C1orf21,CACNA2D3,CADPS2,CCNY,CD2AP,COCH,COL5A1,CRHR1,CYP11A1,DMBT1,DNMT3A,EFR3A,ENO2,EPHB4,FAM19A1,FOXN3,FREM1,FRMD5,GALNT13,GMCL1,GNAI2,GRK5,HCN1,HDAC9,HECW2,HS6ST3,IL1R1,ITGB3,KCNH7,KIAA0368,KITLG,KLHL2,LOC253724,LRP6,MAP3K5,MICAL2,MUM1,NLK,NME1,NOL4,PAK7,PDZRN3,PLCB1,PLCE1,PPP3CB,PRKCE,PROC,PTPRR,RAMP1,RORC,SAMD12,SAMD5,SETX,SGSM3,SLC16A10,STAT4,TCF20…	70
Gastrointestinal Disease	non-insulin-dependent diabetes mellitus	1,66E-04	ABCA4,ADAMTS16,AGTR1,AKAP6,ALDH18A1,ARHGAP44,B4GALT5,BCL2L11,BTBD3,C1orf183,C9orf5,CA6,CACNA2D3,CASC4,CD38,CDYL,CHRM3,CHST15,CSN3,CTDSPL2,CTNNBL1,DNMT3A,EXPH5,EXT1,FLVCR1,FNBP1,FOXN3,FREM1,GALNT13,GMCL1,GPAM,GPD2,HDAC9,HS6ST3,HTR2A,IL1R1,INTS9,JAZF1,JMY,KCND2,KDM2B,KIF1B,LARGE,LMO1,MAP3K11,MAP3K5,MARCH6,MED9,NEO1,NOP58,NTRK2,OSBPL6,PARVA,PLCB1,POLI,PRKCB,PRKCE,RAB27B,RBL2,RXFP2,SAMD12,SEMA3A,SETX…	77
Gastrointestinal Disease	Crohn's disease	1,76E-04	ACOT7,ACPP,ADAMTS16,ADAMTS2,AKAP6,ARHGAP20,C1orf21,CACNA2D3,CADPS2,CCNY,CD2AP,COCH,COL5A1,CRHR1,CYP11A1,DMBT1,DNMT3A,EFR3A,ENO2,EPHB4,FAM19A1,FOXN3,FREM1,FRMD5,GALNT13,GMCL1,GRK5,HCN1,HDAC9,HECW2,HS6ST3,ITGB3,KCNH7,KIAA0368,KITLG,KLHL2,LOC253724,LRP6,MAP3K5,MICAL2,MUM1,NLK,NME1,NOL4,PAK7,PDZRN3,PLCB1,PLCE1,PPP3CB,PRKCE,PTPRR,RAMP1,SAMD12,SAMD5,SETX,SGSM3,SLC16A10,STAT4,TCF20,TNRC6C,TTC27,TUBD1,US…	65
Gastrointestinal Disease	insulin-dependent diabetes mellitus	1,60E-03	ABCB9,ABCF1,ACOT7,ADCY2,AGTR1,AIMP2,ARHGAP20,ATPBD4,C1orf21,CACNA2D3,CAP2,CC2D2A,CD38,CDC73,CHODL,DDX42,DOC2A,EAF1,FAM19A1,FLAD1,GNA13,GPD2,GRK5,HEATR5B,HMGN3,HS6ST3,IL1R1,JARID2,KCNH7,LRP6,ME3,MICAL2,NME1,OTUB2,PAK7,PARVB,PHF17,PIP5K1B,PITRM1,PLCB1,PPP3CB,PRKCB,PRKCE,PTPRR,RXFP2,SAMD12,SDAD1,SESTD1,SH3GL2,SMARCD2,SNX24,STAT4,SYNJ2,TAB2,TAP1,TMEFF1,TMEM2,TTC27,WARS	59
Gastrointestinal Disease	diabetic retinopathy	1,24E-02	CA6,PRKCB,VEGFA,VWF	4
Gastrointestinal Disease	cancer of colon	1,46E-02	PRKCB,PRKCI	2
Metabolic Disease	glucose metabolism disorder	3,17E-08	ABCA4,ABCB9,ABCF1,ACOT7,ADAMTS16,ADCY2,ADCYAP1R1,AGTR1,AIMP2,AKAP6,ALDH18A1,ARHGAP20,ARHGAP44,ARX,ATPBD4,B4GALT5,BCL2L11,BTBD3,C1orf183,C1orf21,C9orf5,CA6,CACNA2D3,CAP2,CASC4,CASP3,CC2D2A,CD38,CDC73,CDKN1B,CDS1,CDYL,CHODL,CHRM3,CHST15,CSN3,CTDSPL2,CTNNBL1,DDX42,DNMT3A,DOC2A,EAF1,EXPH5,EXT1,FAM19A1,FLAD1,FLVCR1,FNBP1,FOXN3,FOXO4,FREM1,GALNT13,GMCL1,GNA13,GPAM,GPD1,GPD2,GRK5,HCN1,HDAC9,HEATR5B,HMGN…	146
Metabolic Disease	diabetes mellitus	5,06E-07	ABCA4,ABCB9,ABCF1,ACOT7,ADAMTS16,ADCY2,AGTR1,AIMP2,AKAP6,ALDH18A1,ARHGAP20,ARHGAP44,ATPBD4,B4GALT5,BCL2L11,BTBD3,C1orf183,C1orf21,C9orf5,CA6,CACNA2D3,CAP2,CASC4,CASP3,CC2D2A,CD38,CDC73,CDS1,CDYL,CHODL,CHRM3,CHST15,CSN3,CTDSPL2,CTNNBL1,DDX42,DNMT3A,DOC2A,EAF1,EXPH5,EXT1,FAM19A1,FLAD1,FLVCR1,FNBP1,FOXN3,FREM1,GALNT13,GMCL1,GNA13,GPAM,GPD2,GRK5,HCN1,HDAC9,HEATR5B,HMGN3,HS6ST3,HTR2A,IL1R1,INTS9,JARID…	134
Metabolic Disease	metabolic disorder	1,32E-05	ABCA4,ABCB9,ABCF1,ACADSB,ACOT7,ADAMTS16,ADAMTS2,ADCY2,ADCYAP1R1,AGTR1,AIMP2,AKAP6,ALDH18A1,ARHGAP20,ARHGAP44,ARX,ATPBD4,B4GALT5,BCL2L11,BTBD3,C1orf183,C1orf21,C9orf5,CA6,CACNA2D3,CAP2,CASC4,CASP3,CC2D2A,CD38,CDC73,CDKN1B,CDS1,CDYL,CHODL,CHRM3,CHST15,COL5A1,COQ2,CSN3,CTDSPL2,CTNNBL1,CYP11A1,DDC,DDX42,DNMT3A,DOC2A,EAF1,EXPH5,EXT1,FAM19A1,FLAD1,FLVCR1,FNBP1,FOXN3,FOXO4,FREM1,GALC,GALNT13,GMCL1,GNA13…	156
Metabolic Disease	non-insulin-dependent diabetes mellitus	1,66E-04	ABCA4,ADAMTS16,AGTR1,AKAP6,ALDH18A1,ARHGAP44,B4GALT5,BCL2L11,BTBD3,C1orf183,C9orf5,CA6,CACNA2D3,CASC4,CD38,CDYL,CHRM3,CHST15,CSN3,CTDSPL2,CTNNBL1,DNMT3A,EXPH5,EXT1,FLVCR1,FNBP1,FOXN3,FREM1,GALNT13,GMCL1,GPAM,GPD2,HDAC9,HS6ST3,HTR2A,IL1R1,INTS9,JAZF1,JMY,KCND2,KDM2B,KIF1B,LARGE,LMO1,MAP3K11,MAP3K5,MARCH6,MED9,NEO1,NOP58,NTRK2,OSBPL6,PARVA,PLCB1,POLI,PRKCB,PRKCE,RAB27B,RBL2,RXFP2,SAMD12,SEMA3A,SETX…	77
Metabolic Disease	adiposity	1,92E-04	ACVR2B,CDKN1B,CHRM3,ESRRA,GPAM,GPD2,HRH3,LIPE,MSTN,PIK3R1,PRKAA2,RPS6KA3,SPARC	13
Metabolic Disease	insulin-dependent diabetes mellitus	1,60E-03	ABCB9,ABCF1,ACOT7,ADCY2,AGTR1,AIMP2,ARHGAP20,ATPBD4,C1orf21,CACNA2D3,CAP2,CC2D2A,CD38,CDC73,CHODL,DDX42,DOC2A,EAF1,FAM19A1,FLAD1,GNA13,GPD2,GRK5,HEATR5B,HMGN3,HS6ST3,IL1R1,JARID2,KCNH7,LRP6,ME3,MICAL2,NME1,OTUB2,PAK7,PARVB,PHF17,PIP5K1B,PITRM1,PLCB1,PPP3CB,PRKCB,PRKCE,PTPRR,RXFP2,SAMD12,SDAD1,SESTD1,SH3GL2,SMARCD2,SNX24,STAT4,SYNJ2,TAB2,TAP1,TMEFF1,TMEM2,TTC27,WARS	59
Metabolic Disease	diabetic retinopathy	1,24E-02	CA6,PRKCB,VEGFA,VWF	4
Metabolic Disease	insulin resistance	1,65E-02	AGTR1,CA6,CHRM3,HRH3,HTR1D,HTR2A,IL1R1,ITGB3,LIPE,MAPK9,MTTP,PIK3R1,PRKCE,PRKCI,RARG	15
Molecular and Cellular Functions
Cellular Assembly and Organization	organization of cytoskeleton	9,96E-08	ABCC1,ARHGAP20,ARHGAP44,ARHGEF4,CAP2,CAST,CDKN1B,CEP120,DICER1,EPB41,EPB49,FGF10,FNBP1,FOPNL,FSCN1,GNA13,HBP1,INA,ISLR2,ITGB3,KITLG,LIMK1,MAP6D1,MAPKAP1,MAPRE1,NCKAP1,NEFL,NEFM,NTRK2,NUSAP1,PAK7,PARVA,PARVB,PDPK1,PIK3R1,PRKCI,PRKCZ,PROC,PTK2,PVRL4,PXN,RALA,RALB,RANBP9,REM1,RICTOR,RNF6,ROCK2,SEMA3A,SEMA7A,SLC9A3R2,SSH1,STMN2,SYN1,SYT1,TTL (includes EG:150465),UBE2I,VEGFA,VIM,VWF	60
Cellular Assembly and Organization	organization of cytoplasm	2,06E-07	ABCC1,ALS2,ARHGAP20,ARHGAP44,ARHGEF4,CAP2,CAST,CAV2,CDKN1B,CEP120,COX10,CXADR,DICER1,EPB41,EPB49,FGF10,FNBP1,FOPNL,FSCN1,GNA13,HBP1,INA,ISLR2,ITGB3,KITLG,LIMK1,MAP6D1,MAPKAP1,MAPRE1,NCKAP1,NEFL,NEFM,NTRK2,NUSAP1,PAK7,PARVA,PARVB,PDPK1,PEX6,PFN1,PIK3R1,PRKCI,PRKCZ,PROC,PTK2,PVRL4,PXN,RALA,RALB,RANBP9,REM1,RICTOR,RNF6,ROCK2,SEMA3A,SEMA7A,SLC9A3R2,SSH1,STMN2,SYN1,SYT1,TTL (includes EG:150465),UBE2I,…	66
Cellular Assembly and Organization	microtubule dynamics	2,90E-06	ABCC1,ARHGAP20,ARHGAP44,ARHGEF4,CAST,CDKN1B,CEP120,DICER1,EPB41,FNBP1,FOPNL,GNA13,ISLR2,ITGB3,KITLG,LIMK1,MAP6D1,MAPRE1,NCKAP1,NEFL,NEFM,NTRK2,NUSAP1,PAK7,PARVA,PARVB,PIK3R1,PRKCZ,PROC,PTK2,PVRL4,PXN,RALA,RANBP9,RNF6,SEMA3A,SEMA7A,SLC9A3R2,STMN2,SYN1,SYT1,TTL (includes EG:150465),UBE2I,VEGFA,VIM	45
Cellular Assembly and Organization	quantity of vesicles	6,50E-05	ABCA3,ATG7,CADPS2,KIF1B,RAB27B,SYN1,SYNJ2,TAP1	8
Cellular Assembly and Organization	quantity of filaments	1,93E-04	COL5A1,COX10,EPB41,NEFL,NEFM,NME1,PRKCI,PTK2,ROCK2,SLC9A3R2,STMN2,VIM	12
Cellular Assembly and Organization	formation of cellular protrusions	2,92E-04	ARHGEF4,ASAP1,CAST,CD2AP,CDKN1B,FOPNL,GNA13,ITGB3,KITLG,LIMK1,NCKAP1,NEFL,NEO1,NME1,NTRK2,PARVA,PARVB,PFN1,PIP5K1B,PRKCE,PROC,PVRL4,PXN,RALA,SEMA3A,VEGFA,VIM	27
Cellular Assembly and Organization	assembly of intermediate filaments	3,30E-04	NEFL,NEFM,VIM	3
Cellular Assembly and Organization	organization of actin cytoskeleton	3,84E-04	CAP2,EPB41,FGF10,FSCN1,ITGB3,LIMK1,PARVA,PDPK1,PRKCZ,RALA,RALB,RICTOR,ROCK2,SSH1,VEGFA,VWF	16
Cellular Assembly and Organization	formation of filaments	8,59E-04	CDKN1B,CHRM3,COL5A1,GNA13,GNAI2,INA,LIMK1,MAPK11,MAPRE1,NEFL,NEFM,NUSAP1,PFN1,PIP5K1B,PRKCE,PRKCI,PTK2,RANBP9,RICTOR,ROCK2,SPARC,STMN2,VEGFA,VIM	24
Cellular Assembly and Organization	formation of microtubules	8,80E-04	CDKN1B,GNA13,MAPRE1,NEFL,NEFM,NUSAP1,RANBP9,STMN2	8
Cellular Assembly and Organization	redistribution of multivesicular bodies	1,06E-03	EXPH5,RAB27B	2
Cellular Assembly and Organization	quantity of lamellipodia	1,10E-03	NTRK2,SLC9A3R2,VEGFA	3
Cellular Assembly and Organization	docking of vesicles	1,13E-03	NAPA,RAB27B,RPH3A,STX4,VTI1B	5
Cellular Assembly and Organization	formation of lamellipodia	1,14E-03	ARHGEF4,CDKN1B,ITGB3,KITLG,NCKAP1,NTRK2,PARVA,PARVB,PROC,PVRL4,PXN,SEMA3A	12
Cellular Assembly and Organization	formation of focal adhesions	1,17E-03	GNA13,GNAI2,ITGB3,PDPK1,PRKCE,PRKCI,PTK2,PXN,ROCK2,SEMA3A,VEGFA	11
Cellular Assembly and Organization	outgrowth of axons	1,60E-03	EXT1,LIMK1,RNF6,SEMA3A,SYN1,VEGFA,VIM	7
Cellular Assembly and Organization	outgrowth of neurites	2,04E-03	ALS2,ARHGAP33,ARHGEF25,ARX,CDK5R2,EXT1,ITGB3,KITLG,LIMK1,MAP3K5,MAPK11,NPTX1,NTRK2,PAK7,POLR3E,PXN,RNF6,SEMA3A,SPOCK2,STMN2,SYN1,VEGFA,VIM	23
Cellular Assembly and Organization	branching morphogenesis of tubules	2,26E-03	DICER1,FGF10,MYCN,PXN,VEGFA	5
Cellular Assembly and Organization	organization of neurofilaments	2,51E-03	INA,NEFL,NEFM	3
Cellular Assembly and Organization	reorganization of cytoskeleton	2,57E-03	CDKN1B,FGF10,FNBP1,HBP1,ITGB3,MAPKAP1,PRKCZ,RALA,REM1,RICTOR,ROCK2,VEGFA,VWF	13
Cellular Assembly and Organization	bundling of filaments	2,64E-03	MAPRE1,NUSAP1,PIK3R1,ROCK2,SYT1	5
Cellular Assembly and Organization	assembly of neurofilaments	3,12E-03	NEFL,NEFM	2
Cellular Assembly and Organization	clustering of neurofilaments	3,12E-03	NEFL,NEFM	2
Cellular Assembly and Organization	dissociation of neurofilaments	3,12E-03	NEFL,NEFM	2
Cellular Assembly and Organization	organization of vesicles	3,50E-03	ALS2,CAV2,CD2AP	3
Cellular Assembly and Organization	growth of neurites	3,57E-03	ALS2,ARHGAP33,ARHGEF25,ARX,CDK5R2,EXT1,ITGB3,KITLG,LIMK1,MAP3K5,MAPK11,NPTX1,NTRK2,PAK7,POLR3E,PPP2R5B,PXN,RNF6,SEMA3A,SEMA7A,SPOCK2,STMN2,SYN1,VEGFA,VIM	25
Cellular Assembly and Organization	bundling of microtubules	4,32E-03	MAPRE1,NUSAP1,PIK3R1,SYT1	4
Cellular Assembly and Organization	quantity of microtubules	4,32E-03	EPB41,NEFM,STMN2,VIM	4
Cellular Assembly and Organization	polymerization of microtubules	4,63E-03	CDKN1B,MAPRE1,NEFL,NEFM,STMN2	5
Cellular Assembly and Organization	exocytosis of dense-core vesicles	4,69E-03	RAB27B,RAB3D,SYT1	3
Cellular Assembly and Organization	morphology of cytoskeleton	5,95E-03	EPB41,GNA13,LIMK1,PTK2,SPARC	5
Cellular Assembly and Organization	elongation of filaments	6,11E-03	ACTN4,MAPRE1,PFN1	3
Cellular Assembly and Organization	dilation of endoplasmic reticulum	6,11E-03	CASP3,CASP9	2
Cellular Assembly and Organization	elongation of cellular protrusions	6,61E-03	CAMK2A,KIF4A,MAGED1,MAPK9,NEO1,PIK3R1,STMN2	7
Cellular Assembly and Organization	morphology of filaments	7,75E-03	COL5A1,EPB49,PIK3R1	3
Cellular Assembly and Organization	extension of axons	9,61E-03	ISLR2,LIMK1,RNF6,SEMA3A,SEMA7A,TTL (includes EG:150465)	6
Cellular Assembly and Organization	organization of filaments	9,61E-03	ADAMTS2,CDKN1B,COL5A1,EPB41,FNBP1,INA,MAPRE1,NEFL,NEFM,PRKCI,RGS4,VIM	12
Cellular Assembly and Organization	aggregation of filaments	9,63E-03	NEFL,NEFM,SPARC	3
Cellular Assembly and Organization	quantity of caveolae	9,63E-03	PIP5K1B,SYNJ2,VEGFA	3
Cellular Assembly and Organization	growth of axons	9,92E-03	EXT1,LIMK1,NTRK2,RNF6,SEMA3A,SEMA7A,SYN1,VEGFA,VIM	9
Cellular Assembly and Organization	association of vesicles	9,96E-03	GRK5,SYN1	2
Cellular Assembly and Organization	dissociation of microtubules	9,96E-03	NEFL,NEFM	2
Cellular Assembly and Organization	formation of myosin stress fibers	9,96E-03	CHRM3,ROCK2	2
Cellular Assembly and Organization	quantity of neurofilaments	9,96E-03	NEFL,NEFM	2
Cellular Assembly and Organization	quantity of secretory vesicles	9,96E-03	ABCA3,RAB27B	2
Cellular Assembly and Organization	size of axons	9,96E-03	NEFL,NEFM	2
Cellular Assembly and Organization	quantity of actin stress fibers	1,04E-02	NME1,PRKCI,PTK2,ROCK2,SLC9A3R2	5
Cellular Assembly and Organization	destabilization of microtubules	1,17E-02	LIMK1,PAK7,STMN2	3
Cellular Assembly and Organization	assembly of focal adhesions	1,39E-02	GNA13,PDPK1,PTK2,PXN,VEGFA	5
Cellular Assembly and Organization	formation of actin bundles	1,40E-02	ACTN4,EPB49,FSCN1,LIMK1	4
Cellular Assembly and Organization	binding of cytoskeleton	1,41E-02	ACTN4,ARHGAP44,ITGB3	3
Cellular Assembly and Organization	segregation of sister chromatids	1,41E-02	NCAPD2,NUSAP1,SMC4	3
Cellular Assembly and Organization	disruption of focal adhesions	1,46E-02	PXN,VEGFA	2
Cellular Assembly and Organization	generation of lamellipodia	1,46E-02	LIMK1,SSH1	2
Cellular Assembly and Organization	orientation of cellular protrusions	1,46E-02	PRKCZ,PTK2	2
Cellular Assembly and Organization	quantity of microvilli	1,46E-02	ARHGAP44,PTK2	2
Cellular Assembly and Organization	morphology of actin cytoskeleton	1,67E-02	LIMK1,PTK2,SPARC	3
Cellular Assembly and Organization	replication of centriole	1,67E-02	CCP110,CEP120,PLK4	3
Cellular Assembly and Organization	exocytosis of vesicles	1,81E-02	RAB27B,RAB3D,STX4,SYT1,SYT9	5
Cellular Assembly and Organization	accumulation of neurofilaments	2,00E-02	NEFL,NEFM	2
Cellular Assembly and Organization	elongation of actin filaments	2,00E-02	ACTN4,PFN1	2
Cellular Function and Maintenance	organization of cytoskeleton	9,96E-08	ABCC1,ARHGAP20,ARHGAP44,ARHGEF4,CAP2,CAST,CDKN1B,CEP120,DICER1,EPB41,EPB49,FGF10,FNBP1,FOPNL,FSCN1,GNA13,HBP1,INA,ISLR2,ITGB3,KITLG,LIMK1,MAP6D1,MAPKAP1,MAPRE1,NCKAP1,NEFL,NEFM,NTRK2,NUSAP1,PAK7,PARVA,PARVB,PDPK1,PIK3R1,PRKCI,PRKCZ,PROC,PTK2,PVRL4,PXN,RALA,RALB,RANBP9,REM1,RICTOR,RNF6,ROCK2,SEMA3A,SEMA7A,SLC9A3R2,SSH1,STMN2,SYN1,SYT1,TTL (includes EG:150465),UBE2I,VEGFA,VIM,VWF	60
Cellular Function and Maintenance	organization of cytoplasm	2,06E-07	ABCC1,ALS2,ARHGAP20,ARHGAP44,ARHGEF4,CAP2,CAST,CAV2,CDKN1B,CEP120,COX10,CXADR,DICER1,EPB41,EPB49,FGF10,FNBP1,FOPNL,FSCN1,GNA13,HBP1,INA,ISLR2,ITGB3,KITLG,LIMK1,MAP6D1,MAPKAP1,MAPRE1,NCKAP1,NEFL,NEFM,NTRK2,NUSAP1,PAK7,PARVA,PARVB,PDPK1,PEX6,PFN1,PIK3R1,PRKCI,PRKCZ,PROC,PTK2,PVRL4,PXN,RALA,RALB,RANBP9,REM1,RICTOR,RNF6,ROCK2,SEMA3A,SEMA7A,SLC9A3R2,SSH1,STMN2,SYN1,SYT1,TTL (includes EG:150465),UBE2I,…	66
Cellular Function and Maintenance	microtubule dynamics	2,90E-06	ABCC1,ARHGAP20,ARHGAP44,ARHGEF4,CAST,CDKN1B,CEP120,DICER1,EPB41,FNBP1,FOPNL,GNA13,ISLR2,ITGB3,KITLG,LIMK1,MAP6D1,MAPRE1,NCKAP1,NEFL,NEFM,NTRK2,NUSAP1,PAK7,PARVA,PARVB,PIK3R1,PRKCZ,PROC,PTK2,PVRL4,PXN,RALA,RANBP9,RNF6,SEMA3A,SEMA7A,SLC9A3R2,STMN2,SYN1,SYT1,TTL (includes EG:150465),UBE2I,VEGFA,VIM	45
Cellular Function and Maintenance	axonal transport	3,09E-05	DYNC1LI2,KIF1B,KIF4A,KLC2,NEFL,NEFM	6
Cellular Function and Maintenance	exocytosis by cells	2,00E-04	CADPS2,CAMK2A,CX3CL1,GNAI2,NAPA,RAB27B,RAB3D,SEPT5,STX1B,STX4,SYT1	11
Cellular Function and Maintenance	assembly of intermediate filaments	3,30E-04	NEFL,NEFM,VIM	3
Cellular Function and Maintenance	organization of actin cytoskeleton	3,84E-04	CAP2,EPB41,FGF10,FSCN1,ITGB3,LIMK1,PARVA,PDPK1,PRKCZ,RALA,RALB,RICTOR,ROCK2,SSH1,VEGFA,VWF	16
Cellular Function and Maintenance	secretory pathway	5,98E-04	CADPS2,CAMK2A,CX3CL1,GNAI2,HRH3,KITLG,NAPA,RAB27B,RAB3D,RALA,SEPT5,STX1B,STX4,SYT1,SYT9	15
Cellular Function and Maintenance	formation of microtubules	8,80E-04	CDKN1B,GNA13,MAPRE1,NEFL,NEFM,NUSAP1,RANBP9,STMN2	8
Cellular Function and Maintenance	quantity of lamellipodia	1,10E-03	NTRK2,SLC9A3R2,VEGFA	3
Cellular Function and Maintenance	formation of lamellipodia	1,14E-03	ARHGEF4,CDKN1B,ITGB3,KITLG,NCKAP1,NTRK2,PARVA,PARVB,PROC,PVRL4,PXN,SEMA3A	12
Cellular Function and Maintenance	organization of neurofilaments	2,51E-03	INA,NEFL,NEFM	3
Cellular Function and Maintenance	reorganization of cytoskeleton	2,57E-03	CDKN1B,FGF10,FNBP1,HBP1,ITGB3,MAPKAP1,PRKCZ,RALA,REM1,RICTOR,ROCK2,VEGFA,VWF	13
Cellular Function and Maintenance	assembly of neurofilaments	3,12E-03	NEFL,NEFM	2
Cellular Function and Maintenance	homeostasis of invariant natural killer T cells	3,12E-03	CD38,DICER1	2
Cellular Function and Maintenance	bundling of microtubules	4,32E-03	MAPRE1,NUSAP1,PIK3R1,SYT1	4
Cellular Function and Maintenance	quantity of microtubules	4,32E-03	EPB41,NEFM,STMN2,VIM	4
Cellular Function and Maintenance	polymerization of microtubules	4,63E-03	CDKN1B,MAPRE1,NEFL,NEFM,STMN2	5
Cellular Function and Maintenance	exocytosis of dense-core vesicles	4,69E-03	RAB27B,RAB3D,SYT1	3
Cellular Function and Maintenance	exocytosis by pheochromocytoma cell lines	7,75E-03	RAB27B,RAB3D,SYT1	3
Cellular Function and Maintenance	phagocytosis of tumor cell lines	8,39E-03	PLA2G6,PRKCB,PRKCE,RALA,RALB	5
Cellular Function and Maintenance	engulfment of tumor cell lines	8,81E-03	PLA2G6,PRKCB,PRKCE,PXN,RALA,RALB	6
Cellular Function and Maintenance	extension of axons	9,61E-03	ISLR2,LIMK1,RNF6,SEMA3A,SEMA7A,TTL (includes EG:150465)	6
Cellular Function and Maintenance	organization of filaments	9,61E-03	ADAMTS2,CDKN1B,COL5A1,EPB41,FNBP1,INA,MAPRE1,NEFL,NEFM,PRKCI,RGS4,VIM	12
Cellular Function and Maintenance	dissociation of microtubules	9,96E-03	NEFL,NEFM	2
Cellular Function and Maintenance	length of muscle cells	9,96E-03	NRAS,PTK2	2
Cellular Function and Maintenance	destabilization of microtubules	1,17E-02	LIMK1,PAK7,STMN2	3
Cellular Function and Maintenance	Lymphocyte homeostasis	1,28E-02	AFF1,BCL2L11,BMI1,CASP3,CD38,CDKN1B,CHRD,DICER1,EGR3,IL1R1,JAG2,KITLG,LMO1,MAPK9,MINK1,PDPK1,PIK3R1,PPP3CB,PRKCI,PRKCZ,RASGRP1,RICTOR,RORC,STAT4,TAPBP,TCF4,TWSG1,TYRO3,VEGFA	29
Cellular Function and Maintenance	assembly of focal adhesions	1,39E-02	GNA13,PDPK1,PTK2,PXN,VEGFA	5
Cellular Function and Maintenance	cytostasis of epithelial cell lines	1,41E-02	NRAS,PRKCB,PRKCZ	3
Cellular Function and Maintenance	quantity of microvilli	1,46E-02	ARHGAP44,PTK2	2
Cellular Function and Maintenance	contact growth inhibition	1,59E-02	CAMK2A,CASP3,CDKN1B,KLF6,METAP2,MYCN,NME1,NRAS,PRKCZ,UBE2I	10
Cellular Function and Maintenance	exocytosis of vesicles	1,81E-02	RAB27B,RAB3D,STX4,SYT1,SYT9	5
Cellular Function and Maintenance	uptake of phosphate	1,96E-02	PRKCB,PRKCE,STC1	3
Post-Translational Modification	modification of protein	3,42E-07	ACP1,ACVR2B,AKT3,ATG7,CAMK2A,CAMKK2,CAST,CD38,CDK5R2,CHRM3,CHST15,CX3CL1,DPM2,DYRK2,EDEM1,ERO1L,GALNT13,GRK5,HDAC2,HECW2,HIPK3,ILF3,ING5,ITGB3,KITLG,LARGE,LIMK1,LIPE,LRP6,MAP3K11,MAP3K2,MAPK11,MAPK9,MARCH6,METAP2,MINK1,MKNK2,MTTP,NFAM1,NLK,NME1,NRK,OTUB2,PAK7,PDIA6,PDPK1,PDZRN3,PELI1,PIK3R1,PKMYT1,PLK4,POLR2A,PPM1A,PPME1,PPP2R5B,PPP3CB,PRKAA2,PRKAR1B,PRKCB,PRKCE,PRKCI,PRKCZ,PTK2,PTPRR,RABGGTA,RNF…	83
Post-Translational Modification	moiety attachment of protein	1,16E-06	ACVR2B,AKT3,ATG7,CAMK2A,CAMKK2,CAST,CD38,CDK5R2,CHST15,CX3CL1,DPM2,DYRK2,GALNT13,GRK5,HECW2,HIPK3,ILF3,ING5,ITGB3,KITLG,LARGE,LIMK1,LIPE,LRP6,MAP3K11,MAP3K2,MAPK11,MAPK9,MARCH6,MINK1,MKNK2,MTTP,NFAM1,NLK,NME1,NRK,PAK7,PDPK1,PDZRN3,PELI1,PIK3R1,PKMYT1,PLK4,POLR2A,PPP2R5B,PRKAA2,PRKAR1B,PRKCB,PRKCE,PRKCI,PRKCZ,PTK2,RABGGTA,RNF6,ROCK2,RORC,RPS6KA3,SAE1,SLK,St3gal3,STAT4,SYN1,TYRO3,UBE2I,UBE4A,USP21,…	68
Post-Translational Modification	phosphorylation of protein	5,23E-06	ACVR2B,AKT3,CAMK2A,CAMKK2,CDK5R2,CHST15,CX3CL1,DYRK2,GRK5,HIPK3,ITGB3,KITLG,LIMK1,LIPE,LRP6,MAP3K11,MAP3K2,MAPK11,MAPK9,MINK1,MKNK2,NFAM1,NLK,NME1,NRK,PAK7,PDPK1,PIK3R1,PKMYT1,PLK4,POLR2A,PPP2R5B,PRKAA2,PRKAR1B,PRKCB,PRKCE,PRKCI,PRKCZ,PTK2,ROCK2,RORC,RPS6KA3,SLK,STAT4,SYN1,TYRO3,VEGFA,VWF	48
Post-Translational Modification	phosphorylation of L-amino acid	1,53E-05	AKT3,DYRK2,FGF10,HIPK3,ITGB3,KITLG,LIMK1,MAPK9,NLK,PDPK1,PPP2R5B,PRKCB,PRKCE,PTK2,PXN,RICTOR,VEGFA	17
Post-Translational Modification	modification of amino acids	8,13E-04	AKT3,DDC,DYRK2,FGF10,HIPK3,ITGB3,KITLG,LIMK1,MAPK9,NLK,PDPK1,PPP2R5B,PRKCB,PRKCE,PTK2,PXN,RICTOR,VEGFA	18
Post-Translational Modification	activation of Protein kinase	1,19E-03	ALS2,CASP3,CDKN1B,CISH,FGF10,GNAI2,LRP6,MAP3K11,MAP3K2,MAP3K5,MAPK8IP3,NRK,PDPK1,PLCE1,PXN,TAB2,TFAP4	17
Post-Translational Modification	phosphorylation of L-tyrosine	3,65E-03	DYRK2,FGF10,ITGB3,KITLG,PPP2R5B,PRKCE,PTK2,PXN,RICTOR,VEGFA	10
Post-Translational Modification	modification of L-tyrosine	4,98E-03	DYRK2,FGF10,ITGB3,KITLG,PPP2R5B,PRKCE,PTK2,PXN,RICTOR,VEGFA	10
Post-Translational Modification	cross-linkage of protein	6,11E-03	PRKCZ,VEGFA	2
Post-Translational Modification	JUN phosphorylation	9,96E-03	MAGED1,MAPK9	2
Post-Translational Modification	phosphorylation of L-serine	1,09E-02	LIMK1,MAPK9,PRKCB,PRKCE	4
Post-Translational Modification	activation of cyclin-dependent protein kinase	1,17E-02	CASP3,CDKN1B,TFAP4	3
Post-Translational Modification	modification of L-serine	1,24E-02	LIMK1,MAPK9,PRKCB,PRKCE	4
Post-Translational Modification	assembly of protein-protein complex	1,60E-02	CD2AP,PPP2R5B,PRKCZ,PXN,RANBP9,SLC9A3R2,STX4,TAPBP,TFAP4	9
Post-Translational Modification	regulation of kinase	1,96E-02	CAMKK2,PLCE1,PRKAR1B	3
Post-Translational Modification	activation of JUN kinase kinase	2,00E-02	MAP3K11,NRK	2
Cell Cycle	cell division process	3,46E-07	ACTN4,ADCY2,AKT3,ASNS,ATG7,BCL2L11,BMI1,CAMK2A,CAMKK2,CASP3,CAST,CBX7,CCP110,CD2AP,CD38,CDKN1B,CEP120,CHRM3,COX10,DICER1,DNAJC2,DYRK2,ELAC2,ESRRA,FGF10,FOXN3,FOXO4,GNA13,GNAI2,HBP1,HDAC2,ID4,IER3,ING5,ITGB3,JARID2,JMY,KDM2B,KIF4A,KITLG,KLF6,KLHL2,LIMK1,LRP6,MAGED1,MAP3K11,MAPK9,MAPRE1,MBD4,METAP2,MYCN,NASP,NCAPD2,NEFL,NEK9,NME1,NRAS,NTRK2,NUSAP1,PFN1,PIK3R1,PKMYT1,PLK4,POLD1,POLR2A,PPM1A,PPP2R5B,…	97
Cell Cycle	cytokinesis	1,27E-05	ACTN4,CCP110,CD2AP,GNAI2,KIF4A,MAPRE1,NME1,NUSAP1,PFN1,RALA,RALB,SEPT5,SEPT6,TTC19,VPS24	15
Cell Cycle	M phase	3,40E-05	ACTN4,CCP110,CD2AP,GNAI2,KIF4A,LIMK1,MAPRE1,NCAPD2,NEK9,NME1,NUSAP1,PFN1,RALA,RALB,SEPT5,SEPT6,SKA2,TTC19,VPS24	19
Cell Cycle	cell stage	2,31E-04	ACTN4,BCL2L11,BMI1,CAMK2A,CAMKK2,CCP110,CD2AP,CDKN1B,DICER1,DNAJC2,ELAC2,ESRRA,FGF10,FOXN3,FOXO4,GNA13,GNAI2,ID4,ING5,ITGB3,JARID2,KIF4A,KITLG,KLF6,LIMK1,MAP3K11,MAPRE1,MBD4,MYCN,NASP,NCAPD2,NEK9,NME1,NRAS,NTRK2,NUSAP1,PFN1,PIK3R1,PKMYT1,POLD1,POLR2A,PPM1A,PRKCB,PRKCE,PRKCZ,PROC,PTK2,RALA,RALB,RBL2,RPS6KA3,SEPT5,SEPT6,SKA2,SPARC,SPDYA,STAT4,TFAP4,TMPO,TTC19,TUSC2,VEGFA,VPS24	63
Cell Cycle	M phase of cervical cancer cell lines	2,21E-03	CD2AP,GNAI2,KIF4A,LIMK1,NCAPD2,SEPT6,TTC19	7
Cell Cycle	cell division	2,22E-03	AKT3,BMI1,CAMK2A,CASP3,CD38,CDKN1B,CHRM3,COX10,DYRK2,GNAI2,KIF4A,KITLG,KLF6,METAP2,MYCN,NCAPD2,NEFL,NEK9,NME1,NRAS,NUSAP1,PRKCZ,SKA2,SMARCC1,SMC4,STAT4,UBE2I	27
Cell Cycle	cell cycle progression	2,73E-03	ADCY2,ASNS,ATG7,BCL2L11,BMI1,CAMK2A,CASP3,CAST,CBX7,CDKN1B,CHRM3,DICER1,FGF10,FOXO4,GNA13,HBP1,HDAC2,IER3,JARID2,JMY,KDM2B,KITLG,KLF6,KLHL2,LRP6,MAGED1,MAPK9,METAP2,MYCN,NASP,NME1,NRAS,NTRK2,NUSAP1,PIK3R1,PKMYT1,PPP2R5B,PPP2R5C,PRKCB,PRKCZ,PROC,PTK2,RARG,RBL2,RHOBTB2,ROCK2,SKA2,SPARC,SPDYA,STAT4,TP53INP1,UBE2I,VEGFA,WDR6	54
Cell Cycle	M phase of tumor cell lines	3,04E-03	CD2AP,GNAI2,KIF4A,LIMK1,NCAPD2,NEK9,SEPT6,TTC19	8
Cell Cycle	cell cycle progression of gonadal cell lines	3,12E-03	CHRM3,PTK2	2
Cell Cycle	exit from cell cycle progression of cardiomyocytes	3,12E-03	CDKN1B,PTK2	2
Cell Cycle	cytokinesis of cervical cancer cell lines	5,95E-03	CD2AP,GNAI2,KIF4A,SEPT6,TTC19	5
Cell Cycle	elongation of filaments	6,11E-03	ACTN4,MAPRE1,PFN1	3
Cell Cycle	senescence of cells	6,97E-03	ATG7,BCL2L11,BMI1,CASP3,CBX7,CDKN1B,DICER1,HDAC2,KDM2B,NRAS,RBL2,VEGFA	12
Cell Cycle	anaphase	9,63E-03	LIMK1,NCAPD2,SKA2	3
Cell Cycle	anaphase of cervical cancer cell lines	9,96E-03	LIMK1,NCAPD2	2
Cell Cycle	re-entry into S phase of fibroblast cell lines	9,96E-03	CDKN1B,MYCN	2
Cell Cycle	interphase	1,12E-02	BCL2L11,BMI1,CAMK2A,CAMKK2,CDKN1B,DNAJC2,ELAC2,ESRRA,FOXN3,FOXO4,ID4,ING5,ITGB3,KITLG,KLF6,LIMK1,MAP3K11,MBD4,MYCN,NASP,NEK9,NRAS,PIK3R1,POLD1,POLR2A,PPM1A,PRKCE,PTK2,RBL2,RPS6KA3,SPDYA,TFAP4,TMPO,TUSC2,VEGFA	35
Cell Cycle	cell cycle progression of brain cancer cell lines	1,17E-02	CDKN1B,MAPK9,RBL2	3
Cell Cycle	segregation of sister chromatids	1,41E-02	NCAPD2,NUSAP1,SMC4	3
Cell Cycle	arrest in cell cycle progression of brain cancer cell lines	1,46E-02	MAPK9,RBL2	2
Cell Cycle	contact growth inhibition	1,59E-02	CAMK2A,CASP3,CDKN1B,KLF6,METAP2,MYCN,NME1,NRAS,PRKCZ,UBE2I	10
Cell Cycle	replication of centriole	1,67E-02	CCP110,CEP120,PLK4	3
Cell Cycle	cell division of blood cells	1,96E-02	CD38,CDKN1B,KITLG,STAT4	4
Cell Cycle	cell division of lymphocytes	1,96E-02	CD38,CDKN1B,STAT4	3
Cell Cycle	S phase of fibroblast cell lines	1,97E-02	BMI1,CDKN1B,MYCN,NRAS,RBL2	5
Cell Cycle	elongation of actin filaments	2,00E-02	ACTN4,PFN1	2
Cellular Movement	cytokinesis	1,27E-05	ACTN4,CCP110,CD2AP,GNAI2,KIF4A,MAPRE1,NME1,NUSAP1,PFN1,RALA,RALB,SEPT5,SEPT6,TTC19,VPS24	15
Cellular Movement	migration of leukemia cell lines	2,20E-05	CX3CL1,GNA13,KLRA1,LIMK1,MAPK11,PTK2,PXN,RICTOR,SSH1,VEGFA	10
Cellular Movement	invasion of intestinal cell lines	1,06E-03	PRKCB,PRKCI	2
Cellular Movement	cell movement	1,87E-03	ABCC1,ACP1,ACTB,ACTN4,AGTR1,AKT3,APLN,ARHGAP35,ARHGEF4,ARX,ASAP1,CAMKK2,CASP3,CAST,CD38,CDK5R2,CDKN1B,CHRD,CHRM3,CX3CL1,CYP1A2,DICER1,DMBT1,EEF1A2,EPHB4,ESRRA,FGF10,FOXO4,FSCN1,FXYD5,GNA13,GNAI2,GNAZ,HBP1,HRH3,IL1R1,ITGB3,JAG2,KCNH2,KITLG,KLRA1,LIMK1,LRP6,MAP3K2,MAP3K5,MAPK11,MAPK8IP3,MAPK9,MYCN,NCKAP1,NEO1,NME1,NPTX1,NRAS,NTRK2,PARVB,PDPK1,PFN1,PIK3IP1,PIK3R1,PLA2G6,PLXNA1,POLL,PON2,PPP3CB,PRKCB…	94
Cellular Movement	movement of tumor cell lines	3,81E-03	AKT3,ARHGEF4,CDKN1B,CX3CL1,ESRRA,FSCN1,GNA13,ITGB3,KITLG,KLRA1,LIMK1,MAPK11,MAPK8IP3,NME1,PLA2G6,PLXNA1,PRKCE,PRKCI,PTK2,PXN,RALB,RANBP9,RICTOR,SEMA3A,SLC9A3R2,SSH1,TP53INP1,VEGFA,VIM	29
Cellular Movement	migration of tumor cell lines	5,46E-03	AKT3,ARHGEF4,CDKN1B,CX3CL1,ESRRA,FSCN1,GNA13,ITGB3,KITLG,KLRA1,LIMK1,MAPK11,MAPK8IP3,NME1,PLA2G6,PLXNA1,PRKCI,PTK2,PXN,RALB,RANBP9,RICTOR,SEMA3A,SLC9A3R2,SSH1,TP53INP1,VEGFA,VIM	28
Cellular Movement	cytokinesis of cervical cancer cell lines	5,95E-03	CD2AP,GNAI2,KIF4A,SEPT6,TTC19	5
Cellular Movement	elongation of filaments	6,11E-03	ACTN4,MAPRE1,PFN1	3
Cellular Movement	movement of cells	6,39E-03	ABCC1,ACP1,ACTN4,AKT3,ARHGAP35,ARHGEF4,ARX,ASAP1,CAMKK2,CASP3,CAST,CD38,CDK5R2,CDKN1B,CHRD,CHRM3,CX3CL1,DICER1,DMBT1,EEF1A2,EPHB4,ESRRA,FGF10,FOXO4,FSCN1,FXYD5,GNA13,GNAI2,GNAZ,HBP1,HRH3,IL1R1,ITGB3,JAG2,KCNH2,KITLG,KLRA1,LIMK1,LRP6,MAP3K2,MAP3K5,MAPK11,MAPK8IP3,MAPK9,MYCN,NCKAP1,NEO1,NME1,NRAS,PARVB,PDPK1,PIK3IP1,PIK3R1,PLA2G6,PLXNA1,PON2,PRKCB,PRKCE,PRKCI,PRKCZ,PROC,PTK2,PXN,RALA,RALB,RANBP9,RA…	85
Cellular Movement	invasion of epithelial cell lines	7,10E-03	FSCN1,IER3,PRKCB,PRKCI	4
Cellular Movement	migration of cells	8,06E-03	ABCC1,ACP1,ACTN4,AKT3,ARHGAP35,ARHGEF4,ARX,ASAP1,CAMKK2,CASP3,CAST,CD38,CDK5R2,CDKN1B,CHRD,CHRM3,CX3CL1,DICER1,DMBT1,EEF1A2,EPHB4,ESRRA,FGF10,FOXO4,FSCN1,FXYD5,GNA13,GNAI2,GNAZ,HBP1,HRH3,IL1R1,ITGB3,JAG2,KCNH2,KITLG,KLRA1,LIMK1,LRP6,MAP3K2,MAP3K5,MAPK11,MAPK8IP3,MAPK9,MYCN,NCKAP1,NEO1,NME1,PARVB,PDPK1,PIK3IP1,PIK3R1,PLA2G6,PLXNA1,PON2,PRKCB,PRKCE,PRKCI,PRKCZ,PROC,PTK2,PXN,RALA,RALB,RANBP9,RAP2C,R…	84
Cellular Movement	cell movement of neurons	8,24E-03	ARX,GNA13,NTRK2,SEMA3A	4
Cellular Movement	migration of cancer cells	9,88E-03	AKT3,ARHGAP35,ARHGEF4,ASAP1,CASP3,CDKN1B,CHRD,CX3CL1,EPHB4,ESRRA,FSCN1,FXYD5,GNA13,HBP1,ITGB3,JAG2,KITLG,KLRA1,LIMK1,MAPK11,MAPK8IP3,MYCN,NME1,PARVB,PLA2G6,PLXNA1,PRKCE,PRKCI,PRKCZ,PTK2,PXN,RALA,RALB,RANBP9,RHOBTB2,RICTOR,SEMA3A,SLC9A3R2,SPARC,SSH1,TP53INP1,VEGFA,VIM	43
Cellular Movement	recruitment of endothelial progenitor cells	9,96E-03	KITLG,VEGFA	2
Cellular Movement	cell movement of breast cancer cell lines	1,23E-02	ITGB3,LIMK1,NME1,PRKCZ,SPARC,VEGFA	6
Cellular Movement	invasion of breast cancer cell lines	1,23E-02	ASAP1,CASP3,CDKN1B,EPHB4,FXYD5,HBP1,ITGB3,LIMK1,PARVB,PTK2,SPARC	11
Cellular Movement	movement of prostate cancer cell lines	1,33E-02	ESRRA,FSCN1,ITGB3,PRKCE,RALB,VEGFA	6
Cellular Movement	migration of prostate cancer cells	1,46E-02	ITGB3,SPARC	2
Cellular Movement	chemotaxis of natural killer cells	1,57E-02	CX3CL1,GNA13,GNAI2,GNAZ	4
Cellular Movement	migration of connective tissue cells	1,66E-02	ARHGAP35,CDKN1B,CX3CL1,EEF1A2,GNA13,ITGB3,PTK2,PXN,RASGRP1,SGPL1	10
Cellular Movement	migration of bone cancer cell lines	1,67E-02	ITGB3,KITLG,PXN	3
Cellular Movement	cell movement of brain cells	1,96E-02	GNA13,NTRK2,SEMA3A	3
Cellular Movement	cell movement of cerebral cortex cells	2,00E-02	NTRK2,SEMA3A	2
Cellular Movement	distribution of neurons	2,00E-02	DCK,SEMA3A	2
Cellular Movement	elongation of actin filaments	2,00E-02	ACTN4,PFN1	2
Physiological System Development and Function
Nervous System Development and Function	axonal transport	3,09E-05	DYNC1LI2,KIF1B,KIF4A,KLC2,NEFL,NEFM	6
Nervous System Development and Function	neurotransmission	3,13E-05	ALS2,CAMK2A,CAST,CAV2,CHRM3,CNIH2,CRHR1,DOC2A,EGR3,EPB41,GJC1,GNAI2,HCRTR1,HDAC2,HOMER1,HTR1D,HTR2A,KCND2,KIF1B,NPTX1,NRGN,P2RX3,PRKCZ,PTK2,RGS4,SSH1,SYN1	27
Nervous System Development and Function	neurogenesis	2,56E-04	ALS2,ARHGAP33,ARHGEF25,ARX,BCL2L11,BMI1,CADPS2,CAMK2A,CASP3,CASP9,CDK5R2,CDKN1B,CEP120,DCK,DICER1,EXT1,HDAC2,ID4,ISL2,ITGB3,JAG2,KIF4A,KITLG,LIMK1,LRP6,MAGED1,MAP3K5,MAPK11,MAPK8IP3,MAPK9,MYCN,NAPA,NCKAP1,NEFL,NEFM,NPTX1,NTRK2,PAK7,POLR3E,PPP2R5B,PXN,RNF6,RYK,SEMA3A,SEMA7A,SIGMAR1,SPOCK2,STMN2,SYN1,TAP1,TCF4,VEGFA,VIM	53
Nervous System Development and Function	synaptic transmission	2,63E-04	ALS2,CAMK2A,CAST,CAV2,CHRM3,CNIH2,DOC2A,EGR3,GJC1,GNAI2,HCRTR1,HOMER1,HTR1D,HTR2A,KCND2,KIF1B,NPTX1,NRGN,P2RX3,PRKCZ,PTK2,SSH1,SYN1	23
Nervous System Development and Function	neurotransmission of nervous tissue	2,74E-04	CAST,CAV2,CHRM3,DOC2A,EGR3,GJC1,GNAI2,HCRTR1,HDAC2,HOMER1,HTR1D,HTR2A,KCND2,KIF1B,NPTX1,NRGN,P2RX3,PRKCZ,PTK2,SSH1,SYN1	21
Nervous System Development and Function	guidance of neurites	5,34E-04	ALS2,ARHGAP33,ARHGEF25,ARX,CDK5R2,EXT1,ITGB3,KITLG,LIMK1,MAP3K5,MAPK11,MAPK8IP3,NEFL,NEFM,NEO1,NPTX1,NTRK2,PAK7,PLXNA1,POLR3E,PPP2R5B,PTK2,PXN,RNF6,ROCK2,RYK,SEMA3A,SEMA7A,SPOCK2,STMN2,SYN1,VEGFA,VIM	33
Nervous System Development and Function	neurological process of neurons	9,20E-04	ABCC1,CAMK2A,CAST,CAV2,CHRM3,CRHR1,DOC2A,GJC1,GNAI2,HCRTR1,HDAC2,HOMER1,HTR1D,HTR2A,KCND2,KLC2,NPTX1,NRGN,NTRK2,P2RX3,PRKAR1B,PRKCE,PRKCZ,PROC,PTK2,SSH1,SYN1,VEGFA	28
Nervous System Development and Function	neurotransmission of neurons	1,13E-03	CAST,CAV2,DOC2A,GJC1,GNAI2,HCRTR1,HDAC2,HOMER1,HTR1D,HTR2A,KCND2,NPTX1,NRGN,P2RX3,PRKCZ,PTK2,SSH1,SYN1	18
Nervous System Development and Function	outgrowth of axons	1,60E-03	EXT1,LIMK1,RNF6,SEMA3A,SYN1,VEGFA,VIM	7
Nervous System Development and Function	development of brain	1,72E-03	ADCYAP1R1,AGTPBP1,ARHGAP35,ARX,ATG7,BMI1,CASP3,CASP9,CDK5R2,CEP120,CHRD,DICER1,EXT1,HDAC2,ID4,LRP6,MAPK8IP3,MAPK9,NAPA,NTRK2,PDPK1,RYK,TCF4,TWSG1	24
Nervous System Development and Function	outgrowth of neurites	2,04E-03	ALS2,ARHGAP33,ARHGEF25,ARX,CDK5R2,EXT1,ITGB3,KITLG,LIMK1,MAP3K5,MAPK11,NPTX1,NTRK2,PAK7,POLR3E,PXN,RNF6,SEMA3A,SPOCK2,STMN2,SYN1,VEGFA,VIM	23
Nervous System Development and Function	synaptic transmission of neurons	2,37E-03	CAST,CAV2,DOC2A,GJC1,GNAI2,HCRTR1,HOMER1,HTR1D,HTR2A,KCND2,NPTX1,NRGN,P2RX3,PRKCZ,PTK2,SSH1,SYN1	17
Nervous System Development and Function	organization of neurofilaments	2,51E-03	INA,NEFL,NEFM	3
Nervous System Development and Function	neurological process of cells	3,07E-03	ABCC1,CAMK2A,CAST,CAV2,CHRM3,CRHR1,DOC2A,EPB41,GJC1,GNAI2,HCRTR1,HDAC2,HOMER1,HTR1D,HTR2A,KCND2,KLC2,NPTX1,NRGN,NTRK2,P2RX3,PRKAR1B,PRKCE,PRKCZ,PROC,PTK2,RGS4,SERINC5,SSH1,SYN1,VEGFA	31
Nervous System Development and Function	development of cerebral cortex	3,10E-03	ADCYAP1R1,ATG7,CDK5R2,CEP120,DICER1,HDAC2,ID4,LRP6,NTRK2	9
Nervous System Development and Function	assembly of neurofilaments	3,12E-03	NEFL,NEFM	2
Nervous System Development and Function	clustering of neurofilaments	3,12E-03	NEFL,NEFM	2
Nervous System Development and Function	dissociation of neurofilaments	3,12E-03	NEFL,NEFM	2
Nervous System Development and Function	morphology of forebrain	3,12E-03	CASP3,CASP9	2
Nervous System Development and Function	growth of neurites	3,57E-03	ALS2,ARHGAP33,ARHGEF25,ARX,CDK5R2,EXT1,ITGB3,KITLG,LIMK1,MAP3K5,MAPK11,NPTX1,NTRK2,PAK7,POLR3E,PPP2R5B,PXN,RNF6,SEMA3A,SEMA7A,SPOCK2,STMN2,SYN1,VEGFA,VIM	25
Nervous System Development and Function	branching of neurites	6,03E-03	ARHGEF25,CRHR1,FNBP1,LIMK1,NEFL,NEFM,NTRK2,PFN1,RALA,RALB,ROCK2,SEMA3A	12
Nervous System Development and Function	development of forebrain	7,30E-03	ADCYAP1R1,AGTPBP1,ARHGAP35,ARX,CDK5R2,CHRD,EXT1,LRP6,MAPK8IP3,PDPK1,RYK,TWSG1	12
Nervous System Development and Function	morphology of neurons	9,49E-03	ARX,CASP3,CASP9,CDK5R2	4
Nervous System Development and Function	extension of axons	9,61E-03	ISLR2,LIMK1,RNF6,SEMA3A,SEMA7A,TTL (includes EG:150465)	6
Nervous System Development and Function	growth of axons	9,92E-03	EXT1,LIMK1,NTRK2,RNF6,SEMA3A,SEMA7A,SYN1,VEGFA,VIM	9
Nervous System Development and Function	quantity of neurofilaments	9,96E-03	NEFL,NEFM	2
Nervous System Development and Function	size of axons	9,96E-03	NEFL,NEFM	2
Nervous System Development and Function	development of telencephalon	1,28E-02	ADCYAP1R1,AGTPBP1,ARX,CDK5R2,EXT1,MAPK8IP3,RYK	7
Nervous System Development and Function	loss of pyramidal neurons	1,46E-02	ATG7,NTRK2	2
Nervous System Development and Function	proliferation of brain cells	1,55E-02	ADCYAP1R1,ARX,CAMKK2,CDKN1B,MYCN,VEGFA	6
Nervous System Development and Function	quantity of neurons	1,55E-02	ARX,CASP3,CASP9,CDKN1B,CX3CL1,DCK,GNAI2,ISL2,JAG2,NEFL,NEFM,NTRK2,PRKAR1B	13
Nervous System Development and Function	proliferation of neuronal cells	1,60E-02	ADCYAP1R1,CAMK2A,CAMKK2,CDKN1B,ID4,MANF,MYCN,NTRK2,VEGFA	9
Nervous System Development and Function	synaptic transmission of neuromuscular synapse	1,67E-02	EGR3,KIF1B,P2RX3	3
Nervous System Development and Function	development of olfactory bulb	1,96E-02	AGTPBP1,ARX,EXT1	3
Nervous System Development and Function	development of retina	1,96E-02	NTRK2,VEGFA,WARS	3
Nervous System Development and Function	accumulation of neurofilaments	2,00E-02	NEFL,NEFM	2
Nervous System Development and Function	distribution of neurons	2,00E-02	DCK,SEMA3A	2
Skeletal and Muscular System Development and Function	repolarization of muscle cells	3,46E-05	KCNH2,PRKCE,RGS19	3
Skeletal and Muscular System Development and Function	mass of quadriceps femoris	1,06E-03	ACVR2B,MSTN	2
Skeletal and Muscular System Development and Function	mass of triceps brachii muscle	1,06E-03	ACVR2B,MSTN	2
Skeletal and Muscular System Development and Function	exit from cell cycle progression of cardiomyocytes	3,12E-03	CDKN1B,PTK2	2
Skeletal and Muscular System Development and Function	size of cardiomyocytes	3,25E-03	KITLG,KLF15,PDPK1,PLCB1,PTK2,RGS4	6
Skeletal and Muscular System Development and Function	mass of muscle	5,26E-03	ACVR2B,CAST,DICER1,MSTN,PDPK1	5
Skeletal and Muscular System Development and Function	formation of myosin stress fibers	9,96E-03	CHRM3,ROCK2	2
Skeletal and Muscular System Development and Function	length of muscle cells	9,96E-03	NRAS,PTK2	2
Skeletal and Muscular System Development and Function	mass of gastrocnemius	9,96E-03	ACVR2B,MSTN	2
Skeletal and Muscular System Development and Function	vascularization of muscle	9,96E-03	STC1,VEGFA	2
Skeletal and Muscular System Development and Function	remodeling of bone	1,37E-02	BCL2L11,CD38,DICER1,EIF2C2,ITGB3,LRP6,PPP3CB,SPARC,VEGFA	9
Skeletal and Muscular System Development and Function	aggregation of myoblasts	1,46E-02	PTK2,PXN	2
Skeletal and Muscular System Development and Function	size of muscle cells	1,65E-02	KITLG,KLF15,PDPK1,PIK3R1,PLCB1,PTK2,RGS4	7
Skeletal and Muscular System Development and Function	adhesion of smooth muscle cells	1,67E-02	CX3CL1,ITGB3,NEO1	3
Organismal Development	mass of organism	7,36E-04	CDKN1B,CHRM3,CISH,CRHR1,CYP1A2,DICER1,ESRRA,GPAM,GPD2,HRH3,IL1R1,KITLG,LAMP2,LIPE,MAPK9,MSTN,NTRK2,PDPK1,PON2,PRKAA2,RPS6KA3,VTI1B	22
Organismal Development	development of Harderian gland	1,06E-03	FGF10,RARG	2
Organismal Development	development of gastric epithelium	1,06E-03	BCL2L11,CASP9	2
Organismal Development	development of stomach	1,71E-03	ACVR2B,BCL2L11,CASP9	3
Organismal Development	development of brain	1,72E-03	ADCYAP1R1,AGTPBP1,ARHGAP35,ARX,ATG7,BMI1,CASP3,CASP9,CDK5R2,CEP120,CHRD,DICER1,EXT1,HDAC2,ID4,LRP6,MAPK8IP3,MAPK9,NAPA,NTRK2,PDPK1,RYK,TCF4,TWSG1	24
Organismal Development	sprouting of endothelial cells	2,26E-03	EPHB4,KITLG,REM1,RGS4,VEGFA	5
Organismal Development	lactation	2,28E-03	APLN,CDKN1B,CISH,CSN3,NME1,VEGFA	6
Organismal Development	formation of blastocyst	2,51E-03	BYSL,PFN1,SLC2A3	3
Organismal Development	quantity of capillary vessel	2,51E-03	ITGB3,KITLG,VEGFA	3
Organismal Development	development of cerebral cortex	3,10E-03	ADCYAP1R1,ATG7,CDK5R2,CEP120,DICER1,HDAC2,ID4,LRP6,NTRK2	9
Organismal Development	formation of atrioventricular canal cushion	3,12E-03	PDPK1,VEGFA	2
Organismal Development	development of spleen	5,01E-03	BCL2L11,CYP1A2,FGF10,FLVCR1,JARID2,PRKCZ	6
Organismal Development	organogenesis	5,14E-03	ABCA3,ACVR2B,ADAMTS2,ADCYAP1R1,AGTPBP1,AGTR1,ARHGAP35,ARX,ATG7,BCL2L11,BMI1,CASP3,CASP9,CDK5R2,CDKN1B,CEP120,CHRD,COL5A1,CX3CL1,CXADR,CYP11A1,CYP1A2,DICER1,DNMT3A,EPHB4,EXT1,FGF10,FLVCR1,FRZB,GJC1,HDAC2,HDAC9,ID4,ITGB3,JAG2,JARID2,KITLG,KLF6,LIN7C,LRP6,LY6E,MAPK8IP3,MAPK9,MYCN,NAPA,NTRK2,PDPK1,PLCE1,PPP3CB,PRKAR1B,PRKCZ,PXN,RARG,RBL2,RORC,RXFP2,RYK,SGPL1,SMARCC1,SPARC,TBX2,TCF4,TNNC1,TWSG1,VEGFA,…	68
Organismal Development	development of atrioventricular canal cushion	6,11E-03	GJC1,PDPK1	2
Organismal Development	development of forebrain	7,30E-03	ADCYAP1R1,AGTPBP1,ARHGAP35,ARX,CDK5R2,CHRD,EXT1,LRP6,MAPK8IP3,PDPK1,RYK,TWSG1	12
Organismal Development	development of organ	7,56E-03	ABCA3,ACVR2B,ADAMTS2,ADCYAP1R1,AGTPBP1,AGTR1,ARHGAP35,ARX,ATG7,BCL2L11,BMI1,CASP3,CASP9,CDK5R2,CDKN1B,CEP120,CHRD,COL5A1,CX3CL1,CXADR,CYP11A1,CYP1A2,DICER1,DNMT3A,EPHB4,EXT1,FGF10,FLVCR1,FRZB,GJC1,HDAC2,HDAC9,ID4,ITGB3,JARID2,KITLG,KLF6,LIN7C,LRP6,LY6E,MAPK8IP3,MAPK9,MYCN,NAPA,NTRK2,PDPK1,PLCE1,PPP3CB,PRKAR1B,PRKCZ,PXN,RARG,RORC,RXFP2,RYK,SGPL1,SMARCC1,SPARC,TBX2,TCF4,TNNC1,TWSG1,VEGFA,VWF,WARS,W…	66
Organismal Development	developmental process of organism	9,88E-03	ABCA3,ABCC1,ACVR2B,ADAMTS2,ADCYAP1R1,AGTPBP1,AGTR1,ARHGAP35,ARX,ATG7,BCL2L11,BMI1,BYSL,CASP3,CASP9,CDK5R2,CDKN1B,CEP120,CHRD,COL5A1,CX3CL1,CXADR,CYP11A1,CYP1A2,DDX41,DICER1,DMBT1,DNMT3A,EPHB4,EXT1,FGF10,FLVCR1,FRZB,GJC1,GNA13,GPD2,HDAC2,HDAC9,ID4,ING5,ITGB3,JAG2,JARID2,KCNH2,KITLG,KLF6,LIN7C,LMO1,LRP6,LY6E,MAP3K2,MAPK8IP3,MAPK9,METAP2,MMEL1,MTTP,MYCN,NAPA,NASP,NCKAP1,NTRK2,PDPK1,PFN1,PIP5K1B,PLCE…	98
Organismal Development	cellularity of spleen	9,96E-03	CDKN1B,RBL2	2
Organismal Development	development of seminal vesicle	9,96E-03	CYP11A1,FGF10	2
Organismal Development	vascularization of muscle	9,96E-03	STC1,VEGFA	2
Organismal Development	development of trachea	1,17E-02	FGF10,RARG,VEGFA	3
Organismal Development	secretion of saliva	1,17E-02	CHRM3,FGF10,KCNN4	3
Organismal Development	development of telencephalon	1,28E-02	ADCYAP1R1,AGTPBP1,ARX,CDK5R2,EXT1,MAPK8IP3,RYK	7
Organismal Development	size of kidney	1,41E-02	CDKN1B,LIN7C,PDPK1	3
Organismal Development	development of olfactory bulb	1,96E-02	AGTPBP1,ARX,EXT1	3
Organismal Development	development of retina	1,96E-02	NTRK2,VEGFA,WARS	3
Cardiovascular System Development and Function	morphology of microvascular endothelial cells	1,06E-03	ITGB3,VEGFA	2
Cardiovascular System Development and Function	sprouting of endothelial cells	2,26E-03	EPHB4,KITLG,REM1,RGS4,VEGFA	5
Cardiovascular System Development and Function	quantity of capillary vessel	2,51E-03	ITGB3,KITLG,VEGFA	3
Cardiovascular System Development and Function	exit from cell cycle progression of cardiomyocytes	3,12E-03	CDKN1B,PTK2	2
Cardiovascular System Development and Function	size of cardiomyocytes	3,25E-03	KITLG,KLF15,PDPK1,PLCB1,PTK2,RGS4	6
Cardiovascular System Development and Function	morphology of heart	3,59E-03	AGTR1,AKT3,GJC1,LY6E	4
Cardiovascular System Development and Function	size of atrium	6,11E-03	AGTR1,PDPK1	2
Cardiovascular System Development and Function	fractional shortening of heart	9,49E-03	APLN,DDC,DICER1,VEGFA	4
Cardiovascular System Development and Function	fractional shortening of left ventricle	9,63E-03	APLN,DDC,VEGFA	3
Cardiovascular System Development and Function	contraction of endothelial cells	9,96E-03	GNA13,ROCK2	2
Cardiovascular System Development and Function	recruitment of endothelial progenitor cells	9,96E-03	KITLG,VEGFA	2
Cardiovascular System Development and Function	vascularization of muscle	9,96E-03	STC1,VEGFA	2
Cardiovascular System Development and Function	function of heart	1,23E-02	APLN,CASP3,KITLG,PPP3CB,SIGMAR1,SRL	6
Cardiovascular System Development and Function	vasoconstriction of blood vessel	1,79E-02	AGTR1,APLN,CD38,CHRM3,CX3CL1,HTR2A	6
Connective Tissue Development and Function	doubling time of fibroblast cell lines	1,06E-03	ADCY2,PIK3R1	2
Connective Tissue Development and Function	quantity of adipocytes	4,32E-03	CDKN1B,LIPE,NLK,SPARC	4
Connective Tissue Development and Function	differentiation of bone marrow stromal cells	4,69E-03	CASP3,CD38,NLK	3
Connective Tissue Development and Function	cell flattening of fibroblast cell lines	6,11E-03	CDKN1B,FOXO4	2
Connective Tissue Development and Function	contraction of fibroblast cell lines	6,11E-03	PLXNA1,VIM	2
Connective Tissue Development and Function	re-entry into S phase of fibroblast cell lines	9,96E-03	CDKN1B,MYCN	2
Connective Tissue Development and Function	cell spreading of fibroblast cell lines	1,26E-02	ACP1,ASAP1,CAST,PTK2,VIM	5
Connective Tissue Development and Function	remodeling of bone	1,37E-02	BCL2L11,CD38,DICER1,EIF2C2,ITGB3,LRP6,PPP3CB,SPARC,VEGFA	9
Connective Tissue Development and Function	survival of fibroblasts	1,43E-02	ABCC1,CASP3,CASP9,MAP3K11,MBD4,PTK2	6
Connective Tissue Development and Function	shape change of fibroblast cell lines	1,46E-02	ACP1,ASAP1,CAST,CDKN1B,FOXO4,PTK2,VIM	7
Connective Tissue Development and Function	S phase of fibroblast cell lines	1,97E-02	BMI1,CDKN1B,MYCN,NRAS,RBL2	5
Connective Tissue Development and Function	cell rounding of fibroblasts	2,00E-02	CDKN1B,SPARC	2
Connective Tissue Development and Function	development of stromal cells	2,00E-02	KITLG,PLA2G6	2
© 2000-2012 Ingenuity Systems, Inc. All rights reserved.
