# Supplementary material for: Gene Network and Pathway Analysis of Mice with Conditional Ablation of Dicer in Post-Mitotic Neurons
Source: PLoS One. 2012 Aug 27;7(8):e44060. doi: 10.1371/journal.pone.0044060 (PMC3428293; doi:10.1371/journal.pone.0044060)
Supplement: Table S5 — Significantly enriched miRNA seed sequences in the 3′UTRs of misregulated genes. (XLSX) [file pone.0044060.s008.xlsx]

## Sheet: Feuil1
Table S5. Significantly ¹ enriched miRNA seed sequences in the 3'UTRs of misregulated genes.
UPREGULATED GENES (n=299)
MicroRNA	Enrichment p-value	Significant gene targets	Number of up-regulated significant targets	Number of down-regulated significant targets	Non-Signifiant gene targets	Significant non-targeted genes	Non-Significant non-targeted genes
mmu-mir-124	1.81049e-12	49	49	0	828	250	15298
mmu-mir-19a	2.40236e-10	34	34	0	502	265	15624
mmu-mir-19b	2.40236e-10	34	34	0	502	265	15624
mmu-mir-466l	4.98881e-09	66	66	0	1677	233	14449
mmu-mir-106a	5.0255e-09	34	34	0	569	265	15557
mmu-mir-106b	5.0255e-09	34	34	0	569	265	15557
mmu-mir-17	5.0255e-09	34	34	0	569	265	15557
mmu-mir-20a	5.0255e-09	34	34	0	569	265	15557
mmu-mir-20b	5.0255e-09	34	34	0	569	265	15557
mmu-mir-93	5.0255e-09	34	34	0	569	265	15557
mmu-mir-29a	5.04464e-08	30	30	0	506	269	15620
mmu-mir-29b	5.04464e-08	30	30	0	506	269	15620
mmu-mir-29c	5.04464e-08	30	30	0	506	269	15620
mmu-mir-130a	5.07526e-08	25	25	0	364	274	15762
mmu-mir-130b	5.07526e-08	25	25	0	364	274	15762
mmu-mir-301a	5.07526e-08	25	25	0	364	274	15762
mmu-mir-301b	5.07526e-08	25	25	0	364	274	15762
mmu-mir-721	5.07526e-08	25	25	0	364	274	15762
mmu-mir-694	8.60312e-08	27	27	0	431	272	15695
mmu-mir-26a	1.92566e-07	25	25	0	392	274	15734
mmu-mir-26b	1.92566e-07	25	25	0	392	274	15734
mmu-mir-291a-5p	6.47829e-07	20	20	0	280	279	15846
mmu-mir-291b-5p	6.47829e-07	20	20	0	280	279	15846
mmu-mir-320	7.24678e-07	19	19	0	256	280	15870
mmu-mir-24	8.82576e-07	18	18	0	234	281	15892
mmu-mir-30a	1.20384e-06	33	33	0	691	266	15435
mmu-mir-30b	1.20384e-06	33	33	0	691	266	15435
mmu-mir-30c	1.20384e-06	33	33	0	691	266	15435
mmu-mir-30d	1.20384e-06	33	33	0	691	266	15435
mmu-mir-30e	1.20384e-06	33	33	0	691	266	15435
mmu-mir-384-5p	1.20384e-06	33	33	0	691	266	15435
mmu-mir-101a	1.35198e-06	21	21	0	322	278	15804
mmu-mir-101b	1.35198e-06	21	21	0	322	278	15804
mmu-mir-22	1.98838e-06	15	15	0	174	284	15952
mmu-mir-138	2.64836e-06	17	17	0	228	282	15898
mmu-mir-202-3p	2.90923e-06	22	22	0	368	277	15758
mmu-mir-193	4.43234e-06	10	10	0	78	289	16048
mmu-mir-193b	4.43234e-06	10	10	0	78	289	16048
mmu-mir-143	4.8929e-06	12	12	0	119	287	16007
mmu-mir-673-5p	1.02039e-05	23	23	0	431	276	15695
mmu-let-7a	2.1088e-05	26	26	0	551	273	15575
mmu-let-7b	2.1088e-05	26	26	0	551	273	15575
mmu-let-7c	2.1088e-05	26	26	0	551	273	15575
mmu-let-7d	2.1088e-05	26	26	0	551	273	15575
mmu-let-7e	2.1088e-05	26	26	0	551	273	15575
mmu-let-7f	2.1088e-05	26	26	0	551	273	15575
mmu-let-7g	2.1088e-05	26	26	0	551	273	15575
mmu-let-7i	2.1088e-05	26	26	0	551	273	15575
mmu-mir-98	2.1088e-05	26	26	0	551	273	15575
mmu-mir-199a-3p	2.34563e-05	13	13	0	165	286	15961
mmu-mir-199b	2.34563e-05	13	13	0	165	286	15961
mmu-mir-9	2.73078e-05	27	27	0	594	272	15532
mmu-mir-504	2.82087e-05	8	8	0	59	291	16067
mmu-mir-23a	6.96456e-05	21	21	0	424	278	15702
mmu-mir-23b	6.96456e-05	21	21	0	424	278	15702
mmu-mir-340-5p	7.20182e-05	25	25	0	560	274	15566
mmu-mir-669f	9.36544e-05	30	30	0	750	269	15376
mmu-mir-200b	0.000103	22	22	0	470	277	15656
mmu-mir-200c	0.000103	22	22	0	470	277	15656
mmu-mir-429	0.000103	22	22	0	470	277	15656
mmu-mir-511	0.000108	11	11	0	141	288	15985
mmu-mir-135a	0.000117	17	17	0	312	282	15814
mmu-mir-135b	0.000117	17	17	0	312	282	15814
mmu-mir-181a	0.000126	22	22	0	477	277	15649
mmu-mir-181b	0.000126	22	22	0	477	277	15649
mmu-mir-181c	0.000126	22	22	0	477	277	15649
mmu-mir-181d	0.000126	22	22	0	477	277	15649
mmu-mir-27a	0.000162	25	25	0	591	274	15535
mmu-mir-27b	0.000162	25	25	0	591	274	15535
mmu-mir-153	0.000167	17	17	0	322	282	15804
mmu-mir-128	0.000192	22	22	0	492	277	15634
mmu-mir-221	0.000211	11	11	0	153	288	15973
mmu-mir-222	0.000211	11	11	0	153	288	15973
mmu-mir-125a-5p	0.000219	18	18	0	362	281	15764
mmu-mir-125b-5p	0.000219	18	18	0	362	281	15764
mmu-mir-351	0.000219	18	18	0	362	281	15764
mmu-mir-543	0.000241	14	14	0	240	285	15886
mmu-mir-369-3p	0.000259	15	15	0	272	284	15854
mmu-mir-674	0.000307	9	9	0	109	290	16017
mmu-mir-693-3p	0.00031	12	12	0	188	287	15938
mmu-mir-466i	0.000371	13	13	0	221	286	15905
mmu-mir-129-3p	0.000469	11	11	0	169	288	15957
mmu-mir-137	0.000487	22	22	0	528	277	15598
mmu-mir-469	0.0005	7	7	0	70	292	16056
mmu-mir-203	0.000583	15	15	0	295	284	15831
mmu-mir-15a	0.000634	22	22	0	539	277	15587
mmu-mir-15b	0.000634	22	22	0	539	277	15587
mmu-mir-16	0.000634	22	22	0	539	277	15587
mmu-mir-195	0.000634	22	22	0	539	277	15587
mmu-mir-322	0.000634	22	22	0	539	277	15587
mmu-mir-497	0.000634	22	22	0	539	277	15587
mmu-mir-500	0.000679	7	7	0	74	292	16052
mmu-mir-501-3p	0.000679	7	7	0	74	292	16052
mmu-mir-338-5p	0.000703	17	17	0	367	282	15759
mmu-mir-802	0.000753	8	8	0	99	291	16027
mmu-mir-196a	0.000779	9	9	0	125	290	16001
mmu-mir-196b	0.000779	9	9	0	125	290	16001
mmu-mir-132	0.000818	10	10	0	153	289	15973
mmu-mir-212	0.000818	10	10	0	153	289	15973
mmu-mir-302c	0.000885	12	12	0	213	287	15913
mmu-mir-883b-5p	0.001271	7	7	0	83	292	16043
mmu-mir-205	0.001344	10	10	0	164	289	15962
mmu-mir-214	0.001434	12	12	0	226	287	15900
mmu-mir-761	0.001434	12	12	0	226	287	15900
mmu-mir-488	0.001503	8	8	0	111	291	16015
mmu-mir-381	0.00151	16	16	0	360	283	15766
mmu-mir-297b-3p	0.001512	17	17	0	395	282	15731
mmu-mir-466a-3p	0.001512	17	17	0	395	282	15731
mmu-mir-466b-3-3p	0.001512	17	17	0	395	282	15731
mmu-mir-466b-3p	0.001512	17	17	0	395	282	15731
mmu-mir-466c-3p	0.001512	17	17	0	395	282	15731
mmu-mir-466d-3p	0.001512	17	17	0	395	282	15731
mmu-mir-466e-3p	0.001512	17	17	0	395	282	15731
mmu-mir-467g	0.001512	17	17	0	395	282	15731
mmu-mir-709	0.001537	11	11	0	197	288	15929
mmu-mir-672	0.001586	6	6	0	63	293	16063
mmu-mir-742	0.001722	11	11	0	200	288	15926
mmu-mir-410	0.001755	13	13	0	264	286	15862
mmu-mir-291a-3p	0.001962	15	15	0	335	284	15791
mmu-mir-294	0.001962	15	15	0	335	284	15791
mmu-mir-295	0.001962	15	15	0	335	284	15791
mmu-mir-302a	0.001962	15	15	0	335	284	15791
mmu-mir-302b	0.001962	15	15	0	335	284	15791
mmu-mir-302d	0.001962	15	15	0	335	284	15791
mmu-mir-182	0.003307	19	19	0	502	280	15624
mmu-mir-590-3p	0.003324	15	15	0	355	284	15771
mmu-mir-218	0.003362	17	17	0	428	282	15698
mmu-mir-693-5p	0.003598	7	7	0	101	292	16025
mmu-mir-1-2-as	0.003622	8	8	0	129	291	15997
mmu-mir-434-3p	0.003736	5	5	0	52	294	16074
mmu-mir-339-5p	0.004338	5	5	0	54	294	16072
mmu-mir-879	0.004338	5	5	0	54	294	16072
mmu-mir-770-5p	0.004398	7	7	0	105	292	16021
mmu-mir-743a	0.004627	11	11	0	229	288	15897
mmu-mir-743b-3p	0.004627	11	11	0	229	288	15897
mmu-mir-365	0.004844	7	7	0	107	292	16019
mmu-mir-188-5p	0.005006	5	5	0	56	294	16070
mmu-mir-875-3p	0.005304	14	14	0	338	285	15788
mmu-mir-329	0.005325	7	7	0	109	292	16017
mmu-mir-362-3p	0.005325	7	7	0	109	292	16017
mmu-mir-144	0.005568	14	14	0	340	285	15786
mmu-mir-374	0.006007	12	12	0	272	287	15854
mmu-mir-370	0.00611	7	7	0	112	292	16014
mmu-mir-412	0.006139	5	5	0	59	294	16067
mmu-mir-669b	0.006479	8	8	0	143	291	15983
mmu-mir-323-3p	0.006751	10	10	0	208	289	15918
mmu-mir-148a	0.007052	12	12	0	278	287	15848
mmu-mir-148b	0.007052	12	12	0	278	287	15848
mmu-mir-152	0.007052	12	12	0	278	287	15848
mmu-mir-448	0.007239	12	12	0	279	287	15847
mmu-mir-290-3p	0.008125	8	8	0	149	291	15977
mmu-mir-292-3p	0.008125	8	8	0	149	291	15977
mmu-mir-467a	0.008125	8	8	0	149	291	15977
mmu-mir-503	0.008125	8	8	0	149	291	15977
mmu-mir-690	0.009272	9	9	0	185	290	15941
mmu-mir-421	0.01014	7	7	0	124	292	16002
mmu-mir-871	0.010786	8	8	0	157	291	15969
mmu-mir-300	0.010965	7	7	0	126	292	16000
mmu-mir-669h-3p	0.012748	8	8	0	162	291	15964
mmu-mir-669k	0.012748	8	8	0	162	291	15964
mmu-mir-499	0.012949	6	6	0	100	293	16026
mmu-mir-1	0.013804	13	13	0	343	286	15783
mmu-mir-206	0.013804	13	13	0	343	286	15783
mmu-mir-136	0.013854	5	5	0	73	294	16053
mmu-mir-133a	0.013951	12	12	0	306	287	15820
mmu-mir-133b	0.013951	12	12	0	306	287	15820
mmu-mir-25	0.01519	15	15	0	425	284	15701
mmu-mir-32	0.01519	15	15	0	425	284	15701
mmu-mir-363	0.01519	15	15	0	425	284	15701
mmu-mir-367	0.01519	15	15	0	425	284	15701
mmu-mir-92a	0.01519	15	15	0	425	284	15701
mmu-mir-92b	0.01519	15	15	0	425	284	15701
mmu-mir-149	0.015285	7	7	0	135	292	15991
mmu-mir-291b-3p	0.015497	14	14	0	387	285	15739
mmu-mir-669g	0.016097	5	5	0	76	294	16050
mmu-mir-540-5p	0.016865	3	3	0	27	296	16099
mmu-mir-883a-3p	0.016962	7	7	0	138	292	15988
mmu-mir-883b-3p	0.016962	7	7	0	138	292	15988
mmu-mir-31	0.017549	7	7	0	139	292	15987
mmu-mir-759	0.017743	4	4	0	51	295	16075
mmu-mir-881	0.018568	5	5	0	79	294	16047
mmu-mir-450b-5p	0.019057	8	8	0	175	291	15951
mmu-mir-103	0.019629	10	10	0	247	289	15879
mmu-mir-107	0.019629	10	10	0	247	289	15879
mmu-mir-383	0.019982	4	4	0	53	295	16073
mmu-mir-692	0.020169	9	9	0	212	290	15914
mmu-mir-207	0.021278	5	5	0	82	294	16044
mmu-mir-450b-3p	0.021278	5	5	0	82	294	16044
mmu-mir-544	0.022766	7	7	0	147	292	15979
mmu-mir-335-3p	0.023136	10	10	0	254	289	15872
mmu-mir-485	0.02322	5	5	0	84	294	16042
mmu-mir-323-5p	0.023574	3	3	0	31	296	16095
mmu-mir-1193	0.024233	5	5	0	85	294	16041
mmu-mir-96	0.024482	16	16	0	493	283	15633
mmu-mir-105	0.025055	6	6	0	117	293	16009
mmu-mir-484	0.025274	5	5	0	86	294	16040
mmu-mir-805	0.026314	4	4	0	58	295	16068
mmu-mir-142-5p	0.026598	12	12	0	337	287	15789
mmu-mir-299	0.027394	3	3	0	33	296	16093
mmu-mir-216b	0.029721	5	5	0	90	294	16036
mmu-mir-204	0.029891	9	9	0	228	290	15898
mmu-mir-211	0.029891	9	9	0	228	290	15898
mmu-mir-190	0.030628	4	4	0	61	295	16065
mmu-mir-190b	0.030628	4	4	0	61	295	16065
mmu-mir-464	0.030628	4	4	0	61	295	16065
mmu-mir-342-5p	0.033501	2	2	0	14	297	16112
mmu-mir-540-3p	0.035936	5	5	0	95	294	16031
mmu-mir-878-5p	0.03596	3	3	0	37	296	16089
mmu-mir-652	0.036078	1	1	0	1	298	16125
mmu-mir-450a-3p	0.036992	4	4	0	65	295	16061
mmu-mir-671-5p	0.03863	5	5	0	97	294	16029
mmu-mir-764-5p	0.03863	5	5	0	97	294	16029
mmu-mir-146a	0.038693	4	4	0	66	295	16060
mmu-mir-146b	0.038693	4	4	0	66	295	16060
mmu-mir-342-3p	0.040021	5	5	0	98	294	16028
mmu-mir-139-5p	0.041811	6	6	0	133	293	15993
mmu-mir-7a	0.042392	7	7	0	169	292	15957
mmu-mir-7b	0.042392	7	7	0	169	292	15957
mmu-mir-134	0.043182	3	3	0	40	296	16086
mmu-mir-493	0.043182	3	3	0	40	296	16086
mmu-mir-872	0.043182	3	3	0	40	296	16086
mmu-mir-670	0.043369	10	10	0	284	289	15842
mmu-mir-376b	0.044061	4	4	0	69	295	16057
mmu-mir-683	0.044378	5	5	0	101	294	16025
mmu-mir-183	0.048023	7	7	0	174	292	15952
mmu-mir-505	0.049825	4	4	0	72	295	16054
mmu-mir-350	0.049968	12	12	0	373	287	15753
DOWNREGULATED GENES (n=459)
MicroRNA	Enrichment p-value	Significant gene targets	Number of up-regulated significant targets	Number of down-regulated significant targets	Non-Signifiant gene targets	Significant non-targeted genes	Non-Significant non-targeted genes
mmu-mir-331-5p	0.001083	5	0	5	24	449	15947
mmu-mir-323-3p	0.007764	13	0	13	205	441	15766
mmu-mir-695	0.011227	4	0	4	28	450	15943
mmu-mir-709	0.013146	12	0	12	196	442	15775
mmu-mir-326	0.020238	9	0	9	137	445	15834
mmu-mir-330	0.020238	9	0	9	137	445	15834
mmu-mir-694	0.030135	20	0	20	438	434	15533
mmu-mir-335-3p	0.03241	13	0	13	251	441	15720
mmu-mir-871	0.039997	9	0	9	156	445	15815
mmu-mir-296-5p	0.043139	4	0	4	44	450	15927
mmu-mir-325	0.047907	39	0	39	1033	415	14938
mmu-mir-744	0.048622	2	0	2	11	452	15960
¹ p < 0,05 is significant
