# Supplementary material for: Gene Network and Pathway Analysis of Mice with Conditional Ablation of Dicer in Post-Mitotic Neurons
Source: PLoS One. 2012 Aug 27;7(8):e44060. doi: 10.1371/journal.pone.0044060 (PMC3428293; doi:10.1371/journal.pone.0044060)
Supplement: Table S6 — Top ten of significant miRNA seed sequences and their respective target genes. (XLSX) [file pone.0044060.s009.xlsx]

## Sheet: Feuil1
Table S6. Top ten of significant (*) miRNA seed sequences and their respective target genes.
MicroRNA seed	Number of predicted target genes	Enrichment p-value	Up-regulated predicted miRNA target genes**		Up-regulated validated miRNA target genes***
mmu-mir-124/506	49	1.81049e-12	Acadsb, Ankib1, Bcl2l11, Ccny, Chic1, Chic2, Chodl, Clmn, Cxadr, D730040F13Rik, Dicer1, Eaf1, Edem1, Fnbp1, Galc, Galnt4, Gmcl1, Gna13, Gnai2, Gpam, Jazf1, Klf6, Lipe, Lrp6, Lrrc58, Map3k2, Mapre1, Metap2, Nap1l5, Nek9, Nhlrc2, Nras, Phf17, Pik3ip1, Polr3g, Rab3d, Rarg, Rfx5, Sestd1, Sgpl1, Slc44a5, Sntb2, Snx30, Tcf4, Tcfap4, Trp53inp1, Twsg1, Ube4a, Vim		Casp3, Eif2c2, Klf15, Mstn, Ntrk2, Ssr3
mmu-mir-19	34	2.40236e-10	Acadsb, Aff1, Ankib1, Atp11a, B4galt5, Bcl2l11, Cbx7, Chic1, Cnot6, Cnot6l, Ctdspl2, Dicer1, Hnrnpd, Ilf3, Ing5, Jarid2, Jazf1, Kbtbd8, Kif1b, Lcorl, Map3k2, Nek9, Pcdha6, Phf17, Pon2, Rap2c, Rnf145, Sec63, Smarcd2, Spata2, Syt1, Tm9sf3, Tnrc6c, Trp53inp1		Casp3, Hipk3, Rbl2
mmu-mir-466	66	4.98881e-09	6330503K22Rik, Adamts16, Aff1, Akt3, Ankrd52, Appl2, Arhgap28, Arx, Bcl2l11, Bmi1, Cbx7, Cdkn1b, Chic2, Chodl, Chrd, Clmn, Ctdspl2, D730040F13Rik, Dnmt3a, Eaf1, Edem1, Fundc2, Gna13, H3f3b, Ier3, Isl2, Kif1b, Klf6, Lcorl, Lin7c, Lrp6, Map3k2, Mbtps1, Mbtps2, Metap2, Nup88, Peli1, Phf17, Plce1, Pum2, Ranbp9, Rap2c, Rarg, Rbl2, Rbms2, Rnf145, Ryk, Sec63, Sema4g, Serinc5, Slc2a3, Slc35a3, Sntb2, Snx…		Dicer1, Mbp4
mmu-mir-20/17/106/93	34	5.0255e-09	Akt3, Ankib1, Ankrd52, Atg2b, Bcl2l11, Ctdspl2, Cxadr, Dync1,li2, Epb4.1, Ephb4, Jazf1, Map3k2, Mapre1, March6, Mbtps1, Mknk2, Mynn, Nek9, Pcdha6, Phf1, Pik3r1, Polr3g, Rap2c, Rbl2, Rorc, Sema4g, Sf3b1, Sntb2, Ssx2ip, Stc1, Tcf4, Tnrc6c, Trp53inp1, Unk		Casp3, Cdkn1b, Dicer1, Dnmt3a, Hipk3
mmu-mir-29	30	5.04464e-08	Adcyap1r1, Akt3, Ankrd52, Arhgap28, Cav2, Chic2, Clmn, Cnot6, Col5a1, Dicer1, Dnmt3a, Entpd7, Frem1, Islr2, Jarid2, Jazf1, Kbtbd8, Metap2, Narf, Nasp, Nras, Ntrk2, Pcdha6, Pik3r1, Serinc5, Sestd1, Slc16a2, Smek2, Sparc, Trp53inp1		Casp3, Klf15, Mapre1, Mstn, Ssr3, Vim
mmu-mir-130/301/721	25	5.07526e-08	Als2, Ankib1, Ankrd52, Cd2ap, Col5a1, Dnmt3a, Eaf1, Gna13,Ints2, Jarid2, Kbtbd8, Map3k2, Mknk2, Nap1l5, Ranbp9, Rap2c, Ryk, Snx30, Spock2, Ssx2ip, Tigd4, Tmem2, Tnrc6c, Tram1, Trp53inp1		Bcl2l11, Dicer1, Galc, Klf15, Mapre1,Ssr3, Vim
mmu-mir-694	27	8.60312e-08	2310022B05Rik, Abca5, Arsk, Atp11a, Chic2, Ctdspl2, Dnmt3a, Epb4.1, Ing5, Jazf1, Kif1b, Lcorl, Lin7c, Map3k2, Mbtps1, Metap2, Mynn, Nap1l5, Polr3g, Pxn, Rbl2, Rcor2, Sec63, Slc35a3, Sntb2, Tnrc6c, Tram1		-
mmu-mir-26	25	1.92566e-07	Ankib1, Arx, Atp11a, B4galt5, Bcl2l11, Ccny, Dicer1, Ephb4, Hnrnpd, Jarid2, Lcorl, Mapre1, Nek9, Nptx1, Phf17, Rab9b, Rap2c, Rnf145, Smarcd2, Spata2, Stc1, Tcf4, Tnrc6c Trp53inp1 Usp47		Cdknlb, Klf15, Ssr3, Vim
mmu-mir-291-5p	20	6.47829e-07	2310022B05Rik, Ankib1, Atg2b, Cdc73, Ctdspl2, Dicer1, Jmy, Lrrc58, March6, Nasp, Nptx1, Phf17, Rnf145, Sestd1, Slc44a5, Tgfbr3, Tm9sf3, Tmem194, Tmem2, Tram1		Bcl2l11
mmu-mir-320	19	7.24678e-07	Akt3, Atp11a, Bmi1, Epb4.1, Gns, Id4, Ing5, Nek9, Pcdha6, Phf1, Pik3r1, Rap2c, Sec63, Smarcc1, Smarcd2, Tbx2, Tmem2, Ube4a, Xpo7		Casp9, Dicer1, Fgf15, Mapre1, Ssr3, Vim
* Significant miRNA seed sequences as determiend using Partek Genomics Suite software.
** Predicted miRNA targets as determined using Partek Genomics Suite/TargetScan Mouse 5.2 logarithm.
** Validated miRNA targets as determined using the miRWalk logarithm (ver. June 2012). Note that these genes are present in our list of misregulated genes (n=755).
