# Supplementary material for: Gene Network and Pathway Analysis of Mice with Conditional Ablation of Dicer in Post-Mitotic Neurons
Source: PLoS One. 2012 Aug 27;7(8):e44060. doi: 10.1371/journal.pone.0044060 (PMC3428293; doi:10.1371/journal.pone.0044060)
Supplement: Table S7 — Comparison of the overrepresented seed sequences with published deep sequencing data. (XLSX) [file pone.0044060.s010.xlsx]

## Sheet: Babiarz et al. data
Table S7. Comparison of our overrepresented seed sequences with published deep sequencing data ¹.
miRNA	Number of reads
mir-143	66578
mir-9-2	55021.3
mir-9-1	54998.5
mir-9-3	54987
mir-127	54191.4
let-7a-1	52024
let-7a-2	51609
let-7g	40210.6
mir-30a	40111.7
let-7c-2	32798.1
let-7f-2	32429.3
let-7c-1	32416.8
let-7f-1	31857.2
mir-30e	28436.7
let-7i	25030.3
let-7b	24759.6
mir-434	23194.1
mir-30d	22900.3
mir-24-2	22183.6
mir-24-1	22000.5
mir-137	21479.6
mir-125b-2	20516.6
mir-103-2	20220
mir-103-1	20202.8
mir-125b-1	19990.5
mir-107	19913.1
mir-126	17858.6
mir-128-1	17314.1
mir-132	16934.6
mir-128-2	16431
mir-124-2	15866.6
mir-124-1	15861.2
mir-124-3	15852.5
mir-381	15097
mir-29a	14976.5
mir-29c	14896.2
mir-30c-2	14876.1
mir-30c-1	14762.3
mir-21	12252.9
mir-101a	12185.7
mir-101b	11987.4
mir-138-1	11856
mir-379	11723
mir-138-2	11238.8
mir-136	11079.8
let-7e	10982.8
mir-411	10659.3
mir-181a-1	10494.4
mir-181a-2	10087.5
mir-30b	9799.58
mir-26a-2	8770.85
mir-26a-1	8752.68
mir-541	7843.74
let-7d	7669.43
mir-34c	6888.17
mir-29b-2	6645.36
mir-29b-1	6523.33
mir-300	6522.96
mir-27b	6363.2
mir-99b	6148.73
mir-7a-1	6088.02
mir-7a-2	6026.84
mir-369	5960.27
mir-27a	5901.42
mir-7b	5889.31
mir-125a	5818.56
mir-16-1	5617.22
mir-16-2	5584.44
mir-191	5188.64
mir-99a	5100.77
mir-139	5036.43
mir-100	4971.99
mir-148a	4965.89
mir-378	4293.36
mir-23b	4270.91
mir-140	4138.55
mir-26b	4062.39
mir-218-2	3760.93
mir-218-1	3711.27
mir-338	3687.48
mir-383	3560.68
mir-129-2	3548.83
mir-380	3514.92
mir-129-1	3470.62
mir-221	3450.82
mir-186	3444.65
mir-744	3304.44
mir-181b-2	3243.57
mir-181b-1	3212.03
mir-22	3193.77
mir-376a	3187.82
mir-181d	3124.73
mir-98	3037.87
mir-146b	2985.73
mir-219-2	2849.1
mir-153	2751.41
mir-23a	2594.32
mir-382	2569.65
mir-148b	2407.76
mir-330	2374.27
mir-376b	2347.5
mir-151	2308.71
mir-384	2204.86
mir-222	2176.94
mir-495	2166.07
mir-93	2156.66
mir-872	2120.96
mir-410	2057.29
mir-708	2057.24
mir-322	2028.95
mir-106b	2014.32
mir-487b	1974.07
mir-149	1936.99
mir-342	1906.27
mir-328	1846.13
mir-496	1779.2
mir-451	1707.64
mir-212	1620.33
mir-341	1611.03
mir-15a	1589.99
mir-376c	1552.02
mir-805	1494.16
mir-425	1348.2
mir-433	1338.14
mir-142	1336.19
mir-20a	1334.94
mir-185	1302.76
mir-344-2	1292.64
mir-344-1	1291.67
mir-323	1181.38
mir-335	1169.53
mir-598	1163.2
mir-154	1154.71
mir-181c	1129.31
mir-34a	1126.69
mir-145	1101.64
mir-33	1055.94
mir-326	1029
mir-488	972.04
mir-92b	875.43
mir-667	868.99
mir-329	862.77
mir-146a	827.86
mir-150	808.46
mir-135a-1	799.38
mir-135a-2	799.05
mir-135b	790.4
mir-204	770.65
mir-152	761.89
mir-770	756.37
mir-324	744.56
mir-1224	735.28
mir-879	729.92
mir-32	727
mir-345	717.43
mir-340	714.34
mir-666	703.96
mir-130a	662.09
mir-485	661.6
mir-298	653.98
mir-409	633.58
mir-370	628.01
mir-190	614.33
mir-134	601.72
mir-431	579.65
mir-532	569.75
mir-652	558.88
mir-377	555.74
mir-211	546.77
mir-337	539.73
mir-544	525.94
mir-361	522.53
mir-17	505.17
mir-582	492.67
mir-873	488.62
mir-192	487.24
mir-484	448.53
mir-31	442.8
mir-674	432.31
mir-331	415.1
mir-106a	404.93
mir-543	404.39
mir-219-1	399.04
mir-423	389.79
mir-676	381.19
mir-92a-1	372.26
mir-25	366.26
mir-28	364.91
mir-195	364.64
mir-19b-1	358.79
mir-320	357.98
mir-19b-2	350.52
mir-296	346.62
mir-19a	346.46
mir-301a	333.26
mir-144	331.69
mir-668	331.53
mir-301b	316.22
mir-193b	311.41
mir-497	308.22
mir-187	302.97
mir-551b	301.24
mir-194-2	299.08
mir-194-1	295.18
mir-350	293.56
mir-15b	275.87
mir-877	275.01
mir-500	258.62
mir-339	257.1
mir-677	256.24
mir-92a-2	251.91
mir-184	242.6
mir-1198	237.12
mir-700	230.6
mir-1900	221.02
mir-874	218.26
mir-412	216.32
mir-346	216.19
mir-760	202.52
mir-362	198.41
mir-592	196.68
mir-542	196.52
mir-486	194.41
mir-1195	192.61
mir-18a	187.38
mir-720	184.02
mir-325	178.5
mir-203	175.42
mir-540	173.47
mir-299	172.34
mir-1895	168.5
mir-501	168.12
mir-1-2-as	157.27
mir-34b	154.49
mir-1-2	154.02
mir-690	150.92
mir-1-1	149.17
mir-671	145.02
mir-188	144.75
mir-210	142.32
mir-448	125.28
mir-429	125.22
mir-539	125.06
mir-467a	113.06
mir-374	112.4
mir-467b	110.44
mir-449a	106.29
mir-503	103.21
mir-455	101.42
mir-672	100.12
mir-494	97.26
mir-673	96.5
mir-665	94.85
mir-200a	89.09
mir-421	79.19
mir-452	79.19
mir-351	79.03
mir-365-2	75.78
mir-574	75.42
mir-365-1	70.75
mir-669c	69.03
mir-193	68.32
mir-130b	65.99
mir-200b	57.55
mir-490	54.69
mir-669a-3	53.91
mir-669f	53.77
mir-669a-2	52.32
mir-669a-1	51.91
mir-182	49.33
mir-505	47.55
mir-223	44.79
mir-764	44.14
mir-375	43.17
mir-199a-2	41.22
mir-199b	40.41
mir-1191	40.41
mir-758	40.35
mir-491	39.76
mir-133a-2	39.6
mir-183	38.97
mir-1196	38.51
mir-199a-1	38.46
mir-467d	37.89
mir-133a-1	37.65
mir-670	37.43
mir-20b	35.4
mir-1907	33.43
mir-466d	33.18
mir-493	32.94
mir-216a	32.46
mir-450a-1	32.46
mir-10a	31.05
mir-450a-2	30.83
mir-1193	30.67
mir-689-2	29.48
mir-709	29.44
mir-1199	28.89
mir-1197	28.89
mir-1188	28.07
mir-217	26.37
mir-467h	26.23
mir-467f	25.01
mir-802	24.99
mir-669b	23.6
mir-467c	23.12
mir-467e	23.07
mir-504	22.39
mir-679	22.07
mir-702	21.42
mir-1186	21.22
mir-669d	20.85
mir-10b	20.11
mir-689-1	19.26
mir-1192	19.01
mir-483	17.69
mir-1903	17.69
mir-719	17.53
mir-511	17.36
mir-200c	17.31
mir-466e	17.13
mir-466c	16.99
mir-466k	16.86
mir-701	16.55
mir-215	16.04
mir-155	15.74
mir-202	15.58
mir-206	15.4
mir-669e	15.36
mir-466f-1	15.35
mir-216b	14.77
mir-466a	14.38
mir-466f-2	14.33
mir-467g	14.04
mir-466i	14.03
mir-466f-3	14.01
mir-466b-1	13.48
mir-615	13.47
mir-466b-2	13.44
mir-706	13.33
mir-133b	13.31
mir-122	13.31
mir-717	13.2
mir-499	13.14
mir-96	11.36
mir-669h	11.09
mir-450b	10.98
mir-297b	10.96
mir-297c	10.93
mir-707	10.82
mir-449b	10.01
mir-214	9.9
mir-1187	9.86
mir-466h	9.45
mir-297a-3	9.41
mir-705	9.3
mir-761	9.09
mir-712	8.93
mir-363	8.76
mir-297a-4	8.76
mir-297a-5	8.75
mir-207	8.44
mir-763	8.11
mir-883b	8.11
mir-466j	7.91
mir-18b	7.87
mir-205	7.63
mir-449c	7.46
mir-466b-3	7.17
mir-466g	7.07
mir-297a-1	6.68
mir-704	6.17
mir-297a-6	5.73
mir-297a-2	5.56
mir-190b	5.46
	1.55896e+06
¹ Original data from Babiarz et al.
	Data was extracted from control mice (Dgcr8+/delta) mice, used as control.

## Sheet: Dorval et al. _1
Individual microRNAs	Number of up-regulated significant targets	Number of reads
mir-9	27	165006
let-7a	26	103633
mir-143	12	66578
let-7c	26	65214
let-7f	26	64286
mir-124	49	47580
mir-24	18	44184
mir-125b-5p	18	40507
mir-103	10	40420
let-7g	26	40210.6
mir-30a	33	40111.7
mir-128	22	33745
mir-30c	33	29638
mir-30e	33	28436.7
let-7i	26	25030.3
let-7b	26	24759.6
mir-434-3p	5	23194.1
mir-138	17	23094
mir-30d	33	22900.3
mir-137	22	21479.6
mir-181a	22	20494.4
mir-107	10	19913.1
mir-26a	25	17523
mir-132	10	16934.6
mir-381	16	15096.9
mir-29a	30	14976.5
mir-29c	30	14896.2
mir-29b	30	13168
mir-101a	21	12185.7
mir-7a	7	12088
mir-101b	21	11987.4
mir-16	22	11202
mir-136	5	11079.8
let-7e	26	10982.8
mir-30b	33	9799.58
let-7d	26	7669.43
mir-218	17	7472
mir-129-3p	11	7019
mir-300	7	6522.96
mir-181b	22	6400
mir-27b	25	6363.2
mir-369-3p	15	5960.27
mir-27a	25	5901.42
mir-7b	7	5889.31
mir-125a-5p	18	5818.56
mir-139-5p	6	5036.43
mir-148a	12	4965.89
mir-23b	21	4270.91
mir-26b	25	4062.39
mir-338-5p	17	3687.48
mir-383	4	3560.68
mir-221	11	3450.82
mir-22	15	3193.77
mir-181d	22	3124.73
mir-98	26	3037.87
mir-146b	4	2985.73
mir-153	17	2751.41
mir-23a	21	2594.32
mir-148b	12	2407.76
mir-376b	4	2347.5
mir-384-5p	33	2204.86
mir-222	11	2176.94
mir-93	34	2156.66
mir-872	3	2120.96
mir-410	13	2057.29
mir-322	22	2028.95
mir-106b	34	2014.32
mir-149	7	1936.99
mir-342-5p	2	1906.27
mir-212	10	1620.33
mir-135a	17	1600
mir-15a	22	1589.99
mir-805	4	1494.16
mir-142-5p	12	1336.19
mir-20a	34	1334.94
mir-323-5p	3	1181.38
mir-335-3p	10	1169.53
mir-181c	22	1129.31
mir-488	8	972.039
mir-92b	15	875.43
mir-329	7	862.772
mir-146a	4	827.856
mir-135b	17	790.397
mir-204	9	770.653
mir-152	12	761.89
mir-770-5p	7	756.373
mir-879	5	729.922
mir-32	15	727.001
mir-340-5p	25	714.343
mir-19b	34	708
mir-130a	25	662.09
mir-485	5	661.603
mir-370	7	628.012
mir-92a	15	620
mir-190	4	614.326
mir-134	3	601.723
mir-652	1	558.882
mir-211	9	546.765
mir-544	7	525.939
mir-17	34	505.168
mir-484	5	448.533
mir-31	7	442.8
mir-674	9	432.306
mir-106a	34	404.935
mir-543	14	404.394
mir-25	15	366.259
mir-195	22	364.636
mir-320	19	357.983
mir-19a	34	346.461
mir-301a	25	333.263
mir-144	14	331.694
mir-301b	25	316.224
mir-193b	10	311.409
mir-497	22	308.218
mir-1	13	300
mir-350	12	293.559
mir-15b	22	275.871
mir-500	7	258.615
mir-339-5p	5	257.101
mir-412	5	216.315
mir-362-3p	7	198.411
mir-203	15	175.421
mir-540-5p	3	173.474
mir-299	3	172.338
mir-501-3p	7	168.119
mir-1-2-as	8	157.268
mir-690	9	150.918
mir-671-5p	5	145.021
mir-365	7	145
mir-188-5p	5	144.751
mir-448	12	125.278
mir-429	22	125.224
mir-467a	8	113.062
mir-374	12	112.395
mir-503	8	103.208
mir-672	6	100.125
mir-673-5p	23	96.5007
mir-199a-3p	13	80
mir-421	7	79.1911
mir-351	18	79.0289
mir-133a	12	76
mir-193	10	68.3186
mir-130b	25	65.9926
mir-450a-3p	4	62
mir-200b	22	57.5542
mir-669f	30	53.771
mir-182	19	49.3322
mir-505	4	47.5471
mir-764-5p	5	44.1393
mir-199b	13	40.407
mir-183	7	38.9735
mir-670	10	37.4319
mir-20b	34	35.4034
mir-466d-3p	17	33.184
mir-493	3	32.9422
mir-1193	5	30.6703
mir-709	11	29.4424
mir-466b-3p	17	27
mir-802	8	24.9906
mir-669b	8	23.6036
mir-504	8	22.3942
mir-511	11	17.3636
mir-200c	22	17.3095
mir-466e-3p	17	17.1322
mir-466c-3p	17	16.9852
mir-202-3p	22	15.5786
mir-206	13	15.4001
mir-216b	5	14.7672
mir-466a-3p	17	14.382
mir-467g	17	14.0427
mir-466i	13	14.0292
mir-133b	12	13.3067
mir-499	6	13.1444
mir-96	16	11.3594
mir-669h-3p	8	11.0942
mir-450b-5p	8	10.9807
mir-297b-3p	17	10.9646
mir-214	12	9.89889
mir-761	12	9.08751
mir-363	15	8.76295
mir-207	5	8.4384
mir-883b-5p	7	8.11385
mir-205	10	7.62701
mir-105	6	0
mir-190b	4	0
mir-196a	9	0
mir-196b	9	0
mir-290-3p	8	0
mir-291a-3p	15	0
mir-291a-5p	20	0
mir-291b-3p	14	0
mir-291b-5p	20	0
mir-292-3p	8	0
mir-294	15	0
mir-295	15	0
mir-302a	15	0
mir-302b	15	0
mir-302c	12	0
mir-302d	15	0
mir-323-3p	10	0
mir-342-3p	5	0
mir-367	15	0
mir-450b-3p	5	0
mir-464	4	0
mir-466l	66	0
mir-469	7	0
mir-540-3p	5	0
mir-590-3p	15	0
mir-669g	5	0
mir-669k	8	0
mir-683	5	0
mir-692	9	0
mir-693-3p	12	0
mir-693-5p	7	0
mir-694	27	0
mir-721	25	0
mir-742	11	0
mir-743a	11	0
mir-743b-3p	11	0
mir-759	4	0
mir-871	8	0
mir-875-3p	14	0
mir-878-5p	3	0
mir-881	5	0
mir-883a-3p	7	0
mir-883b-3p	7	0
miRNA	Number of down-regulated significant targets	Number of reads
mmu-mir-744	2	3304
mmu-mir-330	9	2374
mmu-mir-323-3p	13	1181
mmu-mir-335-3p	13	1169
mmu-mir-326	9	1029
mmu-mir-331-5p	5	415
mmu-mir-296-5p	4	346
mmu-mir-325	39	178
mmu-mir-709	12	29
mmu-mir-695	4	0
mmu-mir-694	20	0
mmu-mir-871	9	0

## Sheet: Dorval et al._2
Seeds	Number of up-regulated significant targets	Number of reads
let-7/mir-98	26	344823
mir-9	27	165006
mir-30	33	133091
mir-143	12	66578
mir-103/107	10	60333
mir-124/506	49	47580
mir-125	18	46325
mir-24	18	44184
mir-29	30	43040
mir-128	22	33745
mir-181	22	31148
mir-101	21	24173
mir-434	5	23194.1
mir-138	17	23094
mir-26	25	21585
mir-137	22	21479.6
mir-132/212	10	18554
mir-7	7	17977
mir-381	16	15096.9
mir-27	25	12264
mir-136	5	11079.8
mir-25/32/363/92	15	8558
mir-148/152	12	8134
mir-20/17/106/93	34	7505
mir-218	17	7472
mir-129-3p	11	7019
mir-23	21	6865
mir-300	7	6522.96
mir-221/222	11	5627
mir-139-5p	6	5036.43
mir-15/16/195/322/497	22	4567
mir-146	4	3813
mir-338	17	3687.48
mir-383	4	3560.68
mir-22	15	3193.77
mir-153	17	2751.41
mir-135	17	2390
mir-376	4	2347.5
mir-384	33	2204.86
mir-872	3	2120.96
mir-410	13	2057.29
mir-149	7	1936.99
mir-342	2	1906.27
mir-805	4	1494.16
mir-130/301	25	1377
mir-142	12	1336.19
mir-204/211	9	1317
mir-335	10	1169.53
mir-488	8	972.039
mir-339/879	5	927
mir-329	7	862.772
mir-770	7	756.373
mir-340	25	714.343
mir-485	5	661.603
mir-370	7	628.012
mir-190	4	614.326
mir-134	3	601.723
mir-652	1	558.882
mir-544	7	525.939
mir-500/501	7	468
mir-484	5	448.533
mir-31	7	442.8
mir-674	9	432.306
mir-543	14	404.394
mir-193	10	379
mir-320	19	357.983
mir-144	14	331.694
mir-1/206	13	315
mir-350	12	293.559
mir-412	5	216.315
mir-200/429	22	200
mir-362	7	198.411
mir-671/764	5	189
mir-203	15	175.421
mir-540	3	173.474
mir-299	3	172.338
mir-1-2-as	8	157.268
mir-690	9	150.918
mir-297/466/467	17	148
mir-365	7	145
mir-188	5	144.751
mir-448	12	125.278
mir-199	13	120
mir-467a	8	113.062
mir-374	12	112.395
mir-503	8	103.208
mir-672	6	100.125
mir-673-5p	23	96.5007
mir-669	30	95
mir-133	12	89
mir-421	7	79.1911
mir-351	18	79.0289
mir-450a-3p	4	62
mir-182	19	49.3322
mir-505	4	47.5471
mir-183	7	38.9735
mir-670	10	37.4319
mir-493	3	32.9422
mir-1193	5	30.6703
mir-709	11	29.4424
mir-802	8	24.9906
mir-504	8	22.3942
mir-214/761	12	19
mir-511	11	17.3636
mir-202	22	15.5786
mir-216	5	14.7672
mir-499	6	13.1444
mir-96	16	11.3594
mir-669h-3p	8	11.0942
mir-450b-5p	8	10.9807
mir-207	5	8.4384
mir-883	7	8.11385
mir-205	10	7.62701
